# Supplementary material for: A community of practice approach to the management of metal resources, metalworking and hoarding in Bronze Age societies
Source: Sci Rep. 2024 Jul 12;14:16153. doi: 10.1038/s41598-024-65798-4 (PMC11245533; doi:10.1038/s41598-024-65798-4)
Supplement: Supplementary file 1 — Supplementary Tables. [file 41598_2024_65798_MOESM1_ESM.xlsx]

## Sheet: A1
Supplementary Table S1. Table showing the sites sampled for this study. Information in this table was used for the map in Figure 1 in the text.
Site no.	Site name	Easting	Northing	Museum collection	Country	Sample size	Phase (after Gasparini 1973)	Period (after Muller-Karpe)
1	Selce	14.7328	45.1593	Zagreb	Croatia	1	not mentioned
2	Miljana	15.6188	46.1256	Zagreb	Croatia	1	Phase IV & V	Ha B1 - B2
3	Lisine	15.6776	45.2551	Zagreb	Croatia	5	Phase III	Ha A2
4	Zagreb Dezmanov Prolac	15.9699	45.8163	Zagreb	Croatia	3	not mentioned
5	Budinščina	16.1988	46.1244	Zagreb	Croatia	6	Phase II	Ha A1
6	Sisak	16.3749	45.4801	Zagreb	Croatia	1	Phase I - III	BrD - Ha A2
7	Pričac	17.6857	45.1372	Zagreb	Croatia	1	Phase II	Ha A1
8	Brodski Varoš	17.9734	45.1714	Zagreb	Croatia	4	Phase II	Ha A1
9	Podcrkavlje	18.0114	45.2286	Zagreb	Croatia	4	Phase II	Ha A1
10	Lonđica	18.056	45.4178	Zagreb	Croatia	2	Phase II	Ha A1
11	Gornja Vrba	18.0691	45.1664	Zagreb	Croatia	6	Phase II	Ha A1
12	Donja Bebrina	18.1817	45.0928	Zagreb	Croatia	2	Phase III	Ha A2
13	Veliko Nabrđe	18.3178	45.4379	Zagreb	Croatia	12	Phase II	Ha A1
14	Bizovac	18.4632	45.5856	Zagreb	Croatia	6	Phase II	Ha A1
15	Tenja	18.7663	45.4896	Zagreb	Croatia	3	Phase II	Ha A1
16	Otok Privlaka	18.8795	45.1515	Zagreb	Croatia	5	Phase II	Ha A1
17	Nova Bingula-Slobodinci	19.4496	45.1126	Sremska Mitrovica	Serbia	3	Phase II	Ha A1
18	Bela Reka	19.472	44.6528	Sabac	Serbia	1	not mentioned
19	Bingula-Divoš	19.5127	45.1096	Zagreb	Croatia	11	Phase II	Ha A1
20	Čalma	19.5151	45.068	Sremska Mitrovica	Serbia	1	not mentioned
21	Drenovac	19.6963	44.8833	Sabac	Serbia	2	Phase II	Ha A1
22	Futog	19.722	45.2738	Novi Sad	Serbia	5	Phase II	Ha A1
23	Jarčina	19.7583	44.9205	Zagreb	Croatia	3	Phase II	Ha A1
24	Sremska Mitrovica	19.8171	45.2661	Sremska Mitrovica	Serbia	5	not mentioned
25	Dobrinci	19.9235	44.9758	Sremska Mitrovica	Serbia	4	Phase II	Ha A1
26	Pećinci	19.9556	44.9073	Sremska Mitrovica	Serbia	2	Phase II	Ha A1
27	Donji Petrovci	19.9777	44.96	Sremska Mitrovica	Serbia	1	Phase II	Ha A1
28	Šimanovci	20.0992	44.8785	Sremska Mitrovica	Serbia	6	Phase II	Ha A1
29	Krčedin	20.1438	45.1333	Novi Sad	Serbia	10	Phase II	Ha A1
30	Ugrinovci	20.1858	44.8764	Belgrade	Serbia	5	Phase II	Ha A1
31	Jakovo	20.2516	44.7513	Belgrade	Serbia	4	not mentioned
32	Kevi-Csiker	19.766	45.9137	Subotica	Serbia	1	not mentioned
33	Hajdukovo	19.8136	46.113	Subotica	Serbia	2	not mentioned
34	Čoka	20.157	45.946	Vienna	Austria	1	not mentioned
35	Hetin	20.7819	45.6615	Novi Sad	Serbia	1	Phase I	Br D
36	Morava	21.0416	44.7094	Pancevo	Serbia	1	not mentioned
37	Bradarac	21.2367	44.6962	Požarevac	Serbia	4	Phase II	Ha A1
38	Vatin	21.2383	45.2314	Vrsac	Serbia	1	not mentioned
39	Stari Kostolac	21.2415	44.7576	Požarevac	Serbia	3	not mentioned
40	Klicevac Rastovaca	21.2888	44.7614	Požarevac	Serbia	6	Phase II	Ha A1
41	Mali Žam	21.3234	45.2197	Vrsac	Serbia	1	Phase II	Ha A1
42	Vrsac Kozluk	21.3384	45.1405	Vrsac	Serbia	3	Phase II	Ha A1
43	Ram	21.3449	44.8109	Požarevac	Serbia	2	not mentioned
44	Velike Srediste	21.4034	45.194	Vrsac	Serbia	4	Phase II	Ha A1
45	Mesic Supaja	21.4047	45.1137	Vrsac	Serbia	4	Phase II	Ha A1
46	Bela Crkva	21.4184	44.9215	Vrsac	Serbia	4	not mentioned
47	Markovac - Leskovica	21.4581	45.1418	Vrsac	Serbia	1	Phase II	Ha A1
48	Markovac - Grunjac	21.4689	45.1714	Vrsac	Serbia	18	Phase II	Ha A1
49	Markovac - Urvina	21.4928	45.1521	Vrsac	Serbia	2	Phase II	Ha A1
50	Vojilovo	21.5905	44.6315	Požarevac	Serbia	1	not mentioned
51	Moldova Veche	21.6187	44.7305	Vrsac	Serbia	1	not mentioned
52	Pudavnica	21.9061	42.5598	Vranje	Serbia	1	not mentioned
53	Caransebeș	22.2126	45.4123	Vrsac	Serbia	4	not mentioned	Ha A1

## Sheet: A2
Supplementary Table S2. Table showing the analysis of certified reference materials (CRMs) relevant to the nature of the samples analysed during the study with the micro X-ray Fluorescence (micro XRF) spectrometer at the facilities of NSCR Demokritos. Results for Fe, Co, Ni, Cu, As, Se, Sn, Sb, Pb and Bi are presented as weight percent (wt%), normalised - exluding any certified values that beyond…
	Fe (wt%)	Co (wt%)	Ni (wt%)	Cu (wt%)	Zn (wt%)	As (wt%)	Se (wt%)	Sn (wt%)	Sb (wt%)	Pb (wt%)	Bi (wt%)
LOD (wt%)	0.017	0.02	0.03		0.05	0.01% if Pb/As≤6; 0.025% if 6<Pb/As<12; 0.075% if Pb/As>12	0.007	0.1*	0.3	0.03	0.1
BAM-374
Certified	0.004	<0.0001	0.00327	92.22	0.00404	0.00043	<0.0002	7.6	0.00063	0.00083	0.00022	99.8334
Certified (normalised, excluding values <LOD)	<LOD	<LOD	<LOD	92.3739	<LOD	<LOD	<LOD	7.61268	<LOD	<LOD	<LOD	100
Mean analysed (7)	nd	nd	nd	92.1994	nd	nd	nd	7.79865	nd	nd	nd
CV	-	-	-	0.167554				1.98128	-	-	-
δ abs	-	-	-	0.174507	-	-	-	-0.185972	-	-	-
δ rel (%)	-	-	-	0.188914	-	-	-	-2.44292	-	-	-
33xGM21
Certified (reported all elements)	0.751	na	0.129	78.9	5.05	0.464	0.194	4.55	1.049	6.99	0.452	98.529
Certified (normalised)	0.762212	na	0.130926	80.0779	5.12539	0.470927	0.196896	4.61793	1.06466	7.09436	0.458748	100
mean analysed (3)	0.816333	0	0.0740858	81.7317	4.41	0.40591	0.226809	4.44483	0.89852	6.53817	0.451941
CV (%)	2.83656	-	26.6798	1.12853	1.97802	15.3491	33.8027	1.99952	1.92413	13.0637	22.4577
δ abs	-0.0541213	-	0.0568402	-1.65374	0.71539	0.0650169	-0.0299125	0.173097	0.166141	0.556191	0.00680718
δ rel (%)	-7.10055	-	43.414	-2.06516	13.9578	13.8061	-15.192	3.74836	15.6051	7.83991	1.48386
32xSN5
32x sn5 Certified	1.009	0.129	0.667	78.97	0.604	0.0557	na	15.9	0.702	0.86	0.124	99.0207
32x sn5 Certified (normalised)	1.01898	0.130276	0.673597	79.751	0.609973	0.0562509	na	16.0572	0.708943	0.868505	0.125226	100
Mean analysed (3)	1.14572	0.125544	0.605897	80.441	0.514075	0.0173223	0	15.5646	0.665521	0.793585	0.125924
CV (%)	13.1297	17.0631	0.700878	0.198983	3.69125	173.205	-	1.15554	6.15873	4.03704	8.31573
δ abs	-0.126737	0.00473171	0.0676994	-0.690032	0.0958982	0.0389286	-	0.492668	0.0434215	0.0749204	-0.00069787
δ rel (%)	-12.4377	3.63207	10.0504	-0.865233	15.7217	69.2053	-	3.0682	6.12482	8.62636	-0.557287
31x7835.3
31x7835.3 Certified	0.17	0.022	0.217	60.91	36.86	0.0693	0.0029	0.107	0.102	1.53	0.0283	100.019
Mean analysed (3)	0.187308	nd	0.165879	63.0379	35.1037	nd	nd	0.0922234	nd	1.38354	0.0292192	99.9993
CV (%)	18.0531	-	16.501	1.24906	2.94092	-	-	20.5254	-	13.4277	173.205
δ abs	-0.0173085	-	0.051121	-2.12789	1.75631	-	-	0.0147766	-	0.146462	-0.000919213
δ rel	-10.1815	-	23.5581	-3.49351	4.7648	-	-	13.8099	-	9.57267	-3.2481
39x17868
39x17868 Certified	0.11	0.0248	0.0222	99.1651	0.197	0.0226	0.0133	0.103	0.03	0.104	0.0308	99.8228
Mean analysed (3)	0.111643	0.0241708	0.0290736	99.4028	0.174938	0.0112289	0.0373629	0.116001	nd	0.0927804	nd	100
CV (%)	3.18709	6.2326	173.205	0.102456	3.92119	99.5768	118.112	28.6776	-	16.6283	-
δ abs	-0.00164281	0.000629162	-0.00687362	-0.237692	0.0220616	0.0113711	-	-0.0130007	-	0.0112196	-
δ rel (%)	-1.49347	2.53694	-30.9622	-0.239693	11.1988	50.3144	-	-12.6221	-	10.7881	-

## Sheet: A3
Supplementary Table S3. Table showing the analysis of certified reference materials (CRMs) with the scanning elecron microscope with attached energy dispersive spectrometer (SEM-EDS) at the UCD School of Earth Sciences. Results are presented as weight percent (wt%), normalised Abbreviations: nd = not detected; na = not analysed <LOD = below limit of detection. * LOD estimated empirically based on…
CRM	Mg	Al (wt%)	Si (wt%)	P (wt%)	S (wt%)	Cr (wt%)	Mn (wt%)	Fe (wt%)	Co (wt%)	Ni (wt%)	Cu (wt%)	Zn (wt%)**	As (wt%)	Se (wt%)**	Ag (wt%)	Cd (wt%)	Sn (wt%)	Sb (wt%)	Pb (wt%)**	Bi (wt%)
LOD*		0.3	0.3	0.3	0.3	0.2	0.2	0.2	0.1	0.1		≈1.0	>0.1	<0.5	>0.2	>0.3	0.1	0.1	0.1	0.1
32xLB14
Certified	na	0.0006	0.0007	0.0589	0.176	na	0.0005	na	0.089	0.254	77.01	0.586	0.05	na	0.12	na	5.63	0.075	15.42	0.72
Analysed mean (5)	nd	nd	0.0207719	0.0178668	nd	nd	nd	nd	0.0748002	0.262134	81.0954	1.76907	nd	nd	0.123734	nd	4.91965	0.164667	10.9631	0.490603
CV	-	<LOD	0.0285023	0.0214344	<LOD	-	<LOD	-	0.0455544	0.148794	2.24247	0.994891	<LOD	-	0.0809094	<LOD	0.522986	0.128681	0.375454	0.38952
δ abs	-	<LOD	-0.0200719	0.0410332	<LOD	-	<LOD	-	0.0141998	-0.00813419	-4.08537	-1.18307	<LOD	-	-0.0037336	<LOD	0.71035	-0.089667	4.45694	0.229397
δ rel	-	<LOD	-2867.42	69.6659	<LOD	-	<LOD	-	15.9548	-3.20244	-5.30498	-201.89	<LOD	-	-3.11133	<LOD	12.6172	-119.556	28.9036	31.8607
32xSN5
Certified	na	0.215	na	na	na	0.0238	0.528	1.009	0.129	0.667	78.97	0.604	0.0557	na	0.095	0.13	15.9	0.702	0.86	0.124
Analysed mean (6)	nd	0.150011	nd	nd	nd	0.0266667	0.495399	1.0493	0.104661	0.657233	79.8588	1.74844	0.0296045	nd	0.0520904	0.0613276	13.9427	1.00467	0.716032	0.0863276
CV	-	0.0739369	-	-	-	0.0288675	0.0411161	0.123214	0.0817448	0.0291994	2.25898	1.35994	0.0281327	-	0.0538087	0.0536061	0.835066	0.144014	0.0847113	0.0731024
δ abs	-	0.0649893	-	-	-	-0.00286667	0.0326007	-0.0403025	0.0243391	0.00976688	-0.888833	-1.14444	0.0260955	-	0.0429096	0.0686724	1.95728	-0.302668	0.143968	0.0376724
δ rel	-	30.2276	-	-	-	-12.0448	6.17438	-3.9943	18.8675	1.4643	-1.12553	-189.478	46.8501	-	45.168	52.8249	12.31	-43.1151	16.7404	30.381
33xGM21
Certified	na	0.255	0.0156	0.05	0.08	na	na	0.751	na	0.129	78.9	5.05	0.464	0.194	0.694	0.255	4.55	1.049	6.99	0.452
Analysed mean (5)	nd	0.246739	0.0309863	0.0439726	0.096904	nd	nd	0.816191	nd	0.185808	79.339	7.31375	0.50252	0.526438	0.634356	0.15	4.04685	1.03994	4.59334	0.289561
CV	-	0.014078	0.0173928	0.0178551	0.0171514	-	-	0.0760191	-	0.0110837	1.41001	0.658311	0.0638036	0.0203186	0.0719318	0.143353	0.252876	0.0930654	0.338551	0.101389
δ abs	-	0.00826053	-0.0153863	0.00602742	-0.016904	-	-	-0.065191	-	-0.056808	-0.439035	-2.26375	-0.0385201	-0.332438	0.0596445	0.105	0.503155	0.00905585	2.39666	0.162439
δ rel	-	3.23942	-98.63	12.0548	-21.13	-	-	-8.68056	-	-44.0372	-0.556444	-44.8267	-8.30174	-171.36	8.59431	LOD	11.0583	0.863284	34.287	35.9378
31x7835.3
Certified	na	0.039	0.01	0.05	na	na	na	0.17	0.022	0.217	60.91	36.86	0.0693	0.0029	0.0193	0.0052	0.107	0.102	1.53	0.0283
Analysed (1)	nd	0.0749719	0.0124953	0.0499813	nd	nd	nd	0.18743	0.112458	0.287392	64.3384	33.2625	0.274897	0.262402	nd	nd	0.0874672	0.0999625	0.962139	nd
CV	-	-	-	-	-	-	-	-	-	-	-	-	-	-	-	-	-	-	-	-
δ abs	-	-0.0359719	-0.00249531	1.8743e-05	-	-	-	-0.0174297	-0.0904578	-0.0703922	-3.42837	3.59747	-0.205597	-0.259502	LOD	LOD	0.0195328	0.00203749	0.567861	LOD
δ rel	-	-92.2356	-24.9531	0.0374859	-	-	-	-10.2528	-411.172	-32.4388	-5.62859	9.75983	-296.677	-8948.33	LOD	LOD	18.255	1.99754	37.1151	LOD
32xALB2
Certified	0.0183	10.08	0.245	0.029	na	0.0973	0.341	4.27	0.286	4.42	79.64	0.174	0.011	na	0.021	na	0.0715	na	0.147	na
Analysed (1)	0.0650364	6.99792	0.182102	0.0260146	nd	0.0520291	0.325182	3.96722	0.312175	3.77211	82.8044	1.31374	nd	nd	0.0390219	nd	0.0650364	nd	0.091051	nd
CV	-	-	-	-	-	-	-	-	-	-	-	-	-	-	-	-	-	-	-	-
δ abs	-0.0467364	3.08208	0.062898	0.00298543	-	0.0452709	0.0158179	0.302778	-0.0261748	0.647888	-3.16437	-1.13974	-	-	-0.0180219	-	0.00646358	-	0.055949	-
δ rel	-255.39	30.5762	25.6727	10.2946	-	46.5271	4.63868	7.09083	-9.15203	14.6581	-3.97334	-655.021	-	-	-85.8183	-	9.03997	-	38.0606	-
39x17868
Certified	0.0085	0.0072	na	0.051	0.022	na	0.0123	0.11	0.0248	0.0222	99.1651	0.197	0.0226	0.0133	0.0249	0.013	0.103	0.03	0.104	0.0308
Analysed mean (2)	0.0125203	0.0312985	nd	nd	0.00626017	nd	nd	0.0876377	0.0625962	0.0500775	97.9781	1.52738	nd	0.0375571	0.0125203	nd	0.0125203	0.0187797	0.131457	0.0125203
CV	141.421	28.2758	-	-	141.421	-	-	20.2117	56.5611	35.347	0.0992062	8.10552	-	94.276	141.421	-	141.421	47.1483	20.2117	141.421
δ abs	-0.00402035	-0.0240985	-	-	0.0157398	-	-	0.0223623	-0.0377962	-0.0278775	1.187	-1.33038	-	-0.0242571	0.0123797	-	0.0904797	0.0112203	-0.0274566	0.0182797
δ rel	-47.2982	-334.702	-	-	71.5447	-	-	20.3293	-152.404	-125.574	1.197	-675.32	-	-182.384	49.7175	-	87.8443	37.4009	-26.4006	59.3495

## Sheet: A4
Supplementary Table S4. Table showing the micro XRF analysis of the samples examined during this study (for precision and accuracy, and detection limits of the instrument see Supplementary Table S1). All results for Fe, Co, Ni, Cu, As, Se, Sn, Sb and Pb are presented as wt%, normalised; all analysed Bi values were <LOD and are not reported. We include 2 and 3 decimal digits for major (>1 wt%) and…
Sample ID	Description	Spot find	Museum collection	Alloy type		Fe (wt%)	Co (wt%)	Ni (wt%)	Cu (wt%)	As (wt%)	Se (wt%)	Sn (wt%)	Sb (wt%)	Pb (wt%)
					LODs	0.017	0.02	0.03		0.01-0.075*	0.007		0.3	0.06
6142	spear	Jakovo	Belgrade	bronze		0.513	0.028	0.482	88.729	0.412	0.001	9.12	0.471	0.244
6162	spear	Jakovo	Belgrade	bronze		1.454	0.034	0.362	88.431	0.95	<LOD	6.915	1.421	0.434
6163	sword	Jakovo	Belgrade	bronze		<LOD	0.026	0.294	91.204	0.375	<LOD	7.93	<LOD	0.171
6164	sword	Jakovo	Belgrade	bronze		0.09	0.028	0.386	92.766	0.526	0.001	5.405	0.471	0.327
UGR100	spear	Ugrinovci	Belgrade	bronze		0.031	<LOD	0.661	89.613	0.727	<LOD	8.294	0.502	0.171
UGR102	spear	Ugrinovci	Belgrade	bronze		0.108	<LOD	0.441	86.489	0.235	0.001	12.587	<LOD	0.139
UGR103	spear	Ugrinovci	Belgrade	bronze		0.031	0.022	0.282	95.571	0.956	<LOD	2.374	0.314	0.45
UGR94	spear	Ugrinovci	Belgrade	bronze		<LOD	0.038	0.276	89.288	0.518	0.001	9.304	<LOD	0.575
UGR95	spear	Ugrinovci	Belgrade	bronze		0.076	0.025	0.339	91.969	0.626	0.003	6.346	<LOD	0.615
P2639	spear	Drenovac	Šabac	bronze		<LOD	<LOD	0.347	90.528	0.217	0.002	8.141	<LOD	0.764
P2640	sword	Drenovac	Šabac	bronze		0.047	0.029	0.458	88.908	0.595	<LOD	8.879	0.771	0.313
P392	spear	Bela Reka	Šabac	bronze		<LOD	0.032	0.2	88.232	0.252	<LOD	11.149	<LOD	0.134
A322	sword	Morava	Pančevo	bronze		0.043	0.051	0.211	90.932	0.335	0.002	8.201	<LOD	0.224
3683	sword	Hetin	Novi Sad	bronze		0.036	<LOD	0.528	89.104	0.339	0.001	9.435	0.418	0.141
AP3183	spear	Krčedin	Novi Sad	bronze		0.937	0.083	0.329	84.777	1.337	0.001	11.849	0.356	0.33
AP3184	spear	Krčedin	Novi Sad	bronze		0.3	0.046	0.837	90.919	0.807	<LOD	6.971	<LOD	0.119
AP3187	spear	Krčedin	Novi Sad	bronze		<LOD	0.034	0.241	91.908	0.2	<LOD	7.489	<LOD	0.128
AP3188	spear	Krčedin	Novi Sad	bronze		<LOD	0.021	0.328	93.843	0.491	<LOD	5.113	<LOD	0.204
AP3189	spear	Krčedin	Novi Sad	bronze		0.076	0.041	0.288	95.367	0.349	0.002	3.634	<LOD	0.244
AP3190	spear	Krčedin	Novi Sad	bronze		0.324	0.073	0.243	87.35	1.252	0.002	10.354	0.333	0.069
AP3198	sword	Krčedin	Novi Sad	bronze		<LOD	<LOD	0.401	87.819	0.278	0.004	11.211	<LOD	0.237
AP3199	sword	Krčedin	Novi Sad	bronze		0.096	0.044	0.346	88.098	0.786	0.001	9.744	0.709	0.174
AP3200	sword	Krčedin	Novi Sad	bronze		0.102	0.04	0.323	91.307	0.545	0.001	7.59	<LOD	0.091
AP3246	sword	Krčedin	Novi Sad	bronze		0.013	0.021	0.039	88.837	0.085	0.004	10.763	<LOD	0.238
AP3367	sword	Futog	Novi Sad	bronze		0.219	0.035	0.391	85.708	0.287	<LOD	13.286	<LOD	0.075
AP3369	sword	Futog	Novi Sad	bronze		0.025	0.025	0.31	90.377	0.698	0.002	7.522	0.368	0.675
AP3370	sword	Futog	Novi Sad	bronze		0.168	0.044	0.321	91.688	0.935	<LOD	6.195	0.349	0.298
AP3372	sword	Futog	Novi Sad	bronze		<LOD	<LOD	0.318	93.364	0.182	0.001	6.073	<LOD	0.062
AP3373	sword	Futog	Novi Sad	bronze		0.02	0.049	0.189	88.329	0.189	<LOD	10.538	0.387	0.298
1529	spear	Stari Kostolac	Požarevac	bronze		<LOD	<LOD	0.311	92.021	0.889	<LOD	6.215	0.327	0.238
1532	spear	Stari Kostolac	Požarevac	bronze		<LOD	0.021	0.338	93.159	0.393	0.001	5.687	<LOD	0.401
1533	spear	Stari Kostolac	Požarevac	bronze		0.092	0.045	0.464	90.248	0.972	<LOD	7.92	<LOD	0.259
2103	sword	Bradarac	Požarevac	bronze		0.02	0.031	0.288	88.734	0.618	<LOD	9.815	0.312	0.183
2104	sword	Bradarac	Požarevac	bronze		0.039	0.084	0.236	87.759	0.479	0.001	10.906	<LOD	0.497
2105	sword	Bradarac	Požarevac	bronze		<LOD	<LOD	0.573	88.176	0.368	<LOD	10.141	0.39	0.353
2130	sword	Kličevac Rastovača	Požarevac	bronze		0.0965	0.035	0.371	93.5205	0.5825	0.001	4.408	0.477	0.509
2131	sword	Kličevac Rastovača	Požarevac	bronze		0.166	0.043	0.416	92.398	0.702	<LOD	5.771	0.348	0.155
2132	sword	Kličevac Rastovača	Požarevac	bronze		0.036	0.023	0.358	90.157	0.457	0.001	8.225	0.327	0.416
2134	spear	Kličevac Rastovača	Požarevac	bronze		0.227	0.047	0.327	92.813	0.759	<LOD	5.021	0.525	0.281
2137	spear	Kličevac Rastovača	Požarevac	bronze		0.154	0.035	0.347	90.185	0.6	<LOD	8.15	0.314	0.214
2138a	spear	Kličevac Rastovača	Požarevac	bronze		0.03	<LOD	0.369	89.297	0.517	0.001	9.4	<LOD	0.384
2307	spear	Bradarac	Požarevac	arsenical copper / bronze		0.44	0.104	0.222	96.056	2.23	0.003	0.305	0.568	0.071
4/725	spear	Ram	Požarevac	bronze		<LOD	<LOD	0.39	92.69	0.477	<LOD	5.899	0.395	0.149
6/153	spear	Ram	Požarevac	bronze		0.132	0.028	0.286	86.952	0.221	<LOD	12.38	<LOD	<LOD
P069	spear	Vojilovo	Požarevac	bronze		<LOD	<LOD	0.105	87.925	0.482	0.001	9.065	2.258	0.163
3121	sword	Sremska Mitrovica	Sremska Mitrovica	bronze		0.12	<LOD	0.478	88.189	0.312	0.002	9.969	0.334	0.596
IND JIJA	sword	Čalma	Sremska Mitrovica	bronze		<LOD	<LOD	0.264	91.552	0.507	0.009	7.095	<LOD	0.573
P1034	sword	Donji Petrovci	Sremska Mitrovica	bronze		0.023	<LOD	0.263	89.017	0.192	<LOD	10.288	<LOD	0.217
P1380	spear	Vojvodina	Sremska Mitrovica	bronze		0.032	<LOD	0.158	90.205	0.693	0.001	8.91	<LOD	<LOD
P341	sword	Nova Bingula-Slobodinci	Sremska Mitrovica	bronze		0.141	<LOD	<LOD	86.6585	0.0375	<LOD	13.0415	<LOD	0.1195
P342	sword	Nova Bingula-Slobodinci	Sremska Mitrovica	bronze		0.044	0.031	0.449	90.554	0.269	<LOD	8.077	0.445	0.13
P349	spear	Nova Bingula-Slobodinci	Sremska Mitrovica	bronze		<LOD	<LOD	0.283	94.089	0.416	0.001	4.713	<LOD	0.498
P464	sword	Šimanovci	Sremska Mitrovica	bronze		0.026	0.035	0.357	91.437	0.55	0.002	6.701	<LOD	0.894
P465	sword	Šimanovci	Sremska Mitrovica	bronze		<LOD	<LOD	0.303	90.582	0.116	0.003	8.997	<LOD	<LOD
P466	sword	Šimanovci	Sremska Mitrovica	bronze		<LOD	0.025	0.328	92.27	0.503	0.001	6.695	<LOD	0.178
P468	sword	Šimanovci	Sremska Mitrovica	bronze		0.056	<LOD	0.33	89.93	0.229	0.002	9.305	<LOD	0.148
P469	sword	Šimanovci	Sremska Mitrovica	bronze		0.037	0.024	0.259	90.289	1.311	0.002	6.113	0.5	1.465
P470	sword	Šimanovci	Sremska Mitrovica	bronze		0.078	0.021	0.353	88.937	0.252	0.003	10.224	<LOD	0.131
P658	sword	Pećinci	Sremska Mitrovica	bronze		0.109	0.049	0.451	88.865	0.717	0.001	9.337	0.341	0.131
P659	sword	Pećinci	Sremska Mitrovica	bronze		0.086	<LOD	0.347	84.844	0.028	0.002	14.692	<LOD	0
P904	sword	Dobrinci	Sremska Mitrovica	bronze		<LOD	<LOD	0.342	89.872	0.346	0.001	9.157	<LOD	0.282
P906	sword	Dobrinci	Sremska Mitrovica	bronze		<LOD	0.023	0.381	93.22	0.457	0.001	5.578	<LOD	0.339
P907	sword	Dobrinci	Sremska Mitrovica	bronze		<LOD	<LOD	0.36	92.527	0.477	0.002	6.413	<LOD	0.221
P908	spear	Dobrinci	Sremska Mitrovica	bronze		0.113	0.1475	0.1905	89.085	0.1565	0.0055	10.179	<LOD	0.1235
SH2	spear	Vojvodina	Sremska Mitrovica	bronze		<LOD	0.021	0.501	86.204	0.346	<LOD	12.704	<LOD	0.224
SH3	spear	Vojvodina	Sremska Mitrovica	bronze		<LOD	<LOD	0.433	91.366	0.429	0.001	7.33	0.349	0.092
SH4	spear	Vojvodina	Sremska Mitrovica	bronze		0.119	0.026	0.525	92.99	0.876	<LOD	4.826	0.455	0.183
A2969	sword	Hajdukovo	Subotica	bronze		0.049	<LOD	0.16	88.828	0.124	0.002	10.69	<LOD	<LOD
A2994	sword	Hajdukovo	Subotica	bronze		0.075	<LOD	0.269	92.593	0.296	0.002	6.359	0.407	<LOD
A5282	spear	Kevi-Csiker	Subotica	bronze		0.147	<LOD	0.467	90.644	0.502	0.001	8.24	<LOD	<LOD
45777	sword	Čoka	Vienna	bronze		0.021	<LOD	0.224	83.885	0.39	0.002	14.44	<LOD	1.037
18.3400	sword	Pudavnica	Vranje	bronze		0.124	0.023	0.609	90.797	0.345	0.002	7.554	0.386	0.159
10.108	sword	Vatin	Vrsac	bronze		0.111	<LOD	0.573	91.952	0.24	0.004	6.448	0.672	<LOD
1001	sword	Moldova Veche	Vrsac	bronze		0.145	0.027	0.431	90.866	0.205	0.002	7.966	<LOD	0.358
1179	axe	Caransebeș	Vrsac	bronze		<LOD	0.033	0.253	96.586	0.517	<LOD	2.348	<LOD	0.263
1181	axe	Caransebeș	Vrsac	bronze		0.105	0.033	0.274	93.451	0.477	0.001	5.2	<LOD	0.458
1194	sword	Caransebeș	Vrsac	bronze		0.035	0.029	0.304	88.348	0.643	0.001	9.688	0.321	0.631
1205	sword	Caransebeș	Vrsac	bronze		0.07	0.047	0.349	92.651	0.547	<LOD	6.085	<LOD	0.251
1547/1	axe	Velike Središte	Vrsac	bronze		0.019	0.031	0.324	92.824	0.653	<LOD	5.53	0.301	0.318
1547/5	sickle	Velike Središte	Vrsac	bronze		0.227	0.053	0.211	94.277	0.862	0.001	4.172	<LOD	0.198
1989.14.1&2	sword	Markovac Leskovica	Vrsac	bronze		0.051	<LOD	<LOD	88.807	0.012	0.004	10.865	<LOD	0.261
204	spear	Mesić Šupaja	Vrsac	bronze		<LOD	<LOD	0.492	88.995	0.232	<LOD	9.977	<LOD	0.304
700	sword	Vršac Kozluk	Vrsac	bronze		0.107	0.041	0.046	88.801	0.084	<LOD	10.424	<LOD	0.497
869/AP1144	sickle	Vršac Kozluk	Vrsac	copper		<LOD	<LOD	<LOD	99.757	<LOD	0.008	0.235	<LOD	<LOD
876	spear	Vršac Kozluk	Vrsac	bronze		0.086	0.055	0.34	92.814	1.095	<LOD	4.713	0.668	0.229
893	spear	Bela Crkva	Vrsac	bronze		<LOD	0.13	0.476	94.932	0.61	0.002	3.63	<LOD	0.22
896	axe	Mali Žam	Vrsac	bronze		0.102	0.077	0.242	93.781	0.321	0.001	5.218	<LOD	0.257
AP10398	sickle	Markovac Grunjac	Vrsac	bronze		0.467	0.052	0.269	94.037	0.903	<LOD	3.734	0.315	0.223
AP10399	sickle	Markovac Grunjac	Vrsac	bronze		<LOD	0.035	0.28	93.3	0.648	0.002	5.311	<LOD	0.424
AP10415	sickle	Markovac Grunjac	Vrsac	arsenical copper / bronze		0.187	0.052	0.345	93.788	2.892	0.001	1.422	1.087	0.226
AP10416	sickle	Markovac Grunjac	Vrsac	bronze		<LOD	0.052	0.264	93.533	0.515	0.001	5.432	<LOD	0.202
AP10473	sword	Markovac Grunjac	Vrsac	bronze		0.11	0.037	0.228	91.262	0.354	0	7.434	0.332	0.243
AP10476	sword	Markovac Grunjac	Vrsac	bronze		0.08	0.042	0.277	89.926	0.545	<LOD	8.266	0.365	0.5
AP10477	sword	Markovac Grunjac	Vrsac	bronze		0.008	0.021	0.332	93.689	0.577	0	4.532	0.291	0.549
AP10482	sword	Markovac Grunjac	Vrsac	bronze		0	0	0.349	90.633	0.314	0	8.306	0.236	0.162
AP10483	sword	Markovac Grunjac	Vrsac	bronze		0.077	0.034	0.336	90.902	0.607	0.001	7.666	<LOD	0.376
AP10614	spear	Markovac Grunjac	Vrsac	bronze		0.078	0.025	0.347	90.344	0.382	0.001	8.565	<LOD	0.258
AP10617	spear	Markovac Grunjac	Vrsac	bronze		<LOD	<LOD	0.321	91.147	0.438	<LOD	7.752	<LOD	0.342
AP10618	spear	Markovac Grunjac	Vrsac	bronze		0.115	0.034	0.299	92.484	0.971	0.001	4.632	0.473	0.992
AP10623	spear	Markovac Grunjac	Vrsac	bronze		<LOD	<LOD	0.404	91.555	0.268	0.002	7.687	<LOD	0.083
AP10627	spear	Markovac Grunjac	Vrsac	bronze		0.032	0.043	0.367	86.755	0.349	<LOD	12.313	<LOD	0.141
AP10634	axe	Markovac Grunjac	Vrsac	bronze		<LOD	<LOD	0.429	93.132	0.385	0.003	5.97	<LOD	0.081
AP10636	axe	Markovac Grunjac	Vrsac	bronze		0.026	0.023	0.326	89.761	0.934	0.002	7.55	0.497	0.883
AP10638	axe	Markovac Grunjac	Vrsac	bronze		0.084	0.022	0.309	93.204	0.528	<LOD	5.536	<LOD	0.317
AP10650	axe	Markovac Grunjac	Vrsac	bronze		0.029	0.024	0.364	93.794	0.643	0.001	4.922	<LOD	0.223
AP1163	sword	Markovac Urvina	Vrsac	bronze		0.025	0.026	0.331	88.43	0.426	0.001	10.084	0.385	0.292
AP1177	sword	Markovac Urvina	Vrsac	bronze		0.631	0.033	0.344	89.766	0.412	0.003	8.747	<LOD	0.063
AP1282	sickle	Mesić Šupaja	Vrsac	bronze		0.047	0.031	0.298	92.835	0.305	<LOD	6.033	<LOD	0.45
AP1283	sickle	Mesić Šupaja	Vrsac	arsenical copper / bronze		0.072	0.021	0.605	94.925	1.842	0.003	1.407	0.944	0.181
AP1293	sword	Bela Crkva	Vrsac	bronze		0.07	0.031	0.311	90.491	0.686	<LOD	7.574	0.326	0.511
AP1296	spear	Bela Crkva	Vrsac	bronze		0.105	<LOD	0.368	90.501	0.5	<LOD	7.726	0.371	0.43
AP1297	spear	Bela Crkva	Vrsac	bronze		0.081	0.027	0.3	93.262	0.659	0.002	4.571	0.335	0.764
AP1300	sword	Mesić Šupaja	Vrsac	bronze		<LOD	<LOD	<LOD	89.436	0.011	0.006	10.546	<LOD	0
NN1	sickle	Veliko Središte	Vrsac	bronze		0.048	0.066	0.292	95.058	0.482	0.005	3.817	<LOD	0.232
NN2/1547.ii	axe	Veliko Središte	Vrsac	bronze		<LOD	0.029	0.239	93.202	0.325	0.002	5.852	<LOD	0.351
10081	spear	Pričac	Zagreb	bronze		0.075	<LOD	0.456	84.708	0.329	<LOD	13.968	0.346	0.118
10120	sickle	Lisine	Zagreb	bronze		<LOD	0.062	0.093	95.502	0.162	0.003	4.179	<LOD	<LOD
10125	sickle	Lisine	Zagreb	bronze		<LOD	<LOD	0.067	94.523	0.117	0.01	5.187	<LOD	0.096
10128-1	sickle	Lisine	Zagreb	bronze		0.367	0.097	0.287	93.231	0.848	<LOD	4.213	0.551	0.407
10131	spear	Lisine	Zagreb	bronze		0.078	0.024	0.528	89.241	0.415	<LOD	9.606	<LOD	0.109
10132	spear	Lisine	Zagreb	bronze		0.031	0.028	0.34	87.364	0.507	0.001	11.456	<LOD	0.273
10157	axe	Veliko Nabrđe	Zagreb	bronze		0.027	0.029	0.32	91.797	0.6	<LOD	6.572	0.303	0.352
10160	axe	Veliko Nabrđe	Zagreb	bronze		0.056	0.027	0.269	90.802	0.487	<LOD	7.944	<LOD	0.416
10162	axe	Veliko Nabrđe	Zagreb	bronze		0.032	0.045	0.285	92.932	0.521	<LOD	5.505	0.318	0.362
10166	sickle	Veliko Nabrđe	Zagreb	bronze		<LOD	<LOD	0.124	93.955	0.151	0.005	5.192	<LOD	0.574
10168	sickle	Veliko Nabrđe	Zagreb	bronze		0.457	0.03	0.154	94.95	0.523	0.002	3.673	<LOD	0.21
10170	sickle	Veliko Nabrđe	Zagreb	bronze		0.434	0.074	0.244	94.088	1.055	0.001	3.392	0.339	0.372
10179	sword	Veliko Nabrđe	Zagreb	bronze		0.018	0.02	0.379	91.237	0.548	0.001	7.174	0.306	0.316
10180	sword	Veliko Nabrđe	Zagreb	bronze		<LOD	<LOD	0.338	92.627	0.532	<LOD	5.635	0.366	0.501
10181	sword	Veliko Nabrđe	Zagreb	bronze		0.067	0.028	0.466	92.829	0.639	0.002	5.346	0.389	0.234
10182	sword	Veliko Nabrđe	Zagreb	bronze		<LOD	<LOD	0.251	93.495	0.365	0.007	5.494	<LOD	0.389
10187	sword	Veliko Nabrđe	Zagreb	bronze		<LOD	<LOD	0.372	92.688	0.302	0.002	5.789	<LOD	0.847
10188	sword	Veliko Nabrđe	Zagreb	bronze		<LOD	0.025	0.261	91.58	0.458	0.001	7.424	<LOD	0.249
10458	sword	Brodski Varoš	Zagreb	bronze		0.082	0.023	0.33	87.399	0.237	0.001	11.69	<LOD	0.238
10730	spear	Budinščina	Zagreb	bronze		0.029	<LOD	0.351	89.153	0.615	0.003	7.184	0.417	2.247
10732	spear	Budinščina	Zagreb	bronze		0.105	0.046	0.332	88.674	0.387	<LOD	10.265	<LOD	0.191
10774	sword	Budinščina	Zagreb	bronze		<LOD	0.03	0.249	89.843	0.645	<LOD	8.308	0.402	0.523
10776	sword	Budinščina	Zagreb	bronze		0.041	0.022	0.045	89.222	0.084	<LOD	10.253	<LOD	0.334
10777	sword	Budinščina	Zagreb	bronze		0.027	<LOD	0.295	95.278	0.281	0.001	4.025	<LOD	0.092
10782-1	spear	Budinščina	Zagreb	bronze		0.151	0.024	0.479	87.634	0.418	<LOD	10.643	0.536	0.116
11177-38	sickle	Brodski Varoš	Zagreb	arsenical copper / bronze		0.688	0.089	0.324	87.953	2.453	0.003	5.282	0.919	2.289
17235	sword	Brodski Varoš	Zagreb	bronze		<LOD	0.021	0.339	86.873	0.484	0.002	10.632	0.506	1.144
17239-2	sword	Brodski Varoš	Zagreb	bronze		0.031	0.021	0.203	89.136	0.36	0.001	9.714	<LOD	0.534
21334-2	sword	Miljana	Zagreb	bronze		0.018	<LOD	0.663	87.139	0.76	<LOD	10.42	0.667	0.334
2138b	sword	Otok Privlaka	Zagreb	bronze		0.017	<LOD	0.163	87.832	0.115	0.001	11.695	<LOD	0.176
2165	sword	Lonđica	Zagreb	bronze		<LOD	0.025	0.231	85.604	0.565	<LOD	12.936	0.321	0.317
2166	sword	Lonđica	Zagreb	bronze		0.11	0.023	0.349	88.43	0.466	<LOD	10.203	<LOD	0.419
2181	sickle	Selce	Zagreb	bronze		0.029	0.031	0.307	93.972	0.24	0.002	5.29	<LOD	0.129
2214	spear	Otok Privlaka	Zagreb	bronze		<LOD	0.027	0.307	90.007	0.347	<LOD	9.13	<LOD	0.182
2216	spear	Otok Privlaka	Zagreb	bronze		<LOD	0.033	0.334	91.246	0.549	0.001	6.953	0.41	0.475
2233	spear	Otok Privlaka	Zagreb	bronze		0.075	0.033	0.304	92.435	0.712	<LOD	5.849	<LOD	0.591
2247	sickle	Otok Privlaka	Zagreb	bronze		0.409	0.058	0.334	94.201	0.786	0.001	3.749	0.323	0.139
2484	sickle	Jarčina	Zagreb	bronze		0.033	0.032	0.338	93.47	0.604	0.001	4.606	0.328	0.588
2489	sword	Jarčina	Zagreb	bronze		<LOD	<LOD	0.288	87.531	0.407	0.001	11.414	<LOD	0.359
2490	sword	Jarčina	Zagreb	bronze		<LOD	<LOD	0.305	94.177	0.561	0.001	4.428	<LOD	0.528
27272	sword	Sisak	Zagreb	bronze		0.143	0.042	0.037	89.907	0.402	0.013	9.309	<LOD	0.147
2883	sword	Bizovac	Zagreb	bronze		<LOD	0.027	0.428	92.464	0.908	<LOD	6.093	<LOD	0.08
2892	spear	Bizovac	Zagreb	bronze		<LOD	<LOD	0.455	91.238	0.448	<LOD	7.199	0.462	0.198
2896	spear	Bizovac	Zagreb	arsenical copper / bronze		0.874	0.114	0.309	87.384	2.142	<LOD	7.955	0.921	0.301
2898	spear	Bizovac	Zagreb	bronze		<LOD	0.022	0.375	93.905	0.537	<LOD	4.191	0.352	0.617
2926	axe	Bizovac	Zagreb	bronze		0.265	0.057	0.364	92.936	0.59	0.002	5.014	0.369	0.403
2936	axe	Bizovac	Zagreb	bronze		0.262	0.055	0.332	93.288	0.638	0.001	5.205	<LOD	0.219
3222	spear	Tenje	Zagreb	bronze		<LOD	<LOD	0.654	85.559	0.365	0.001	12.482	0.544	0.395
3250	axe	Tenje	Zagreb	bronze		0.268	0.021	0.593	90.135	0.673	<LOD	5.384	2.511	0.416
3252	axe	Tenje	Zagreb	bronze		0.235	0.052	0.624	91.742	0.355	<LOD	6.176	0.609	0.206
3310	axe	Donja Bebrina	Zagreb	bronze		0.101	0.035	0.293	90.279	0.533	0.002	7.885	0.332	0.539
3313	axe	Donja Bebrina	Zagreb	bronze		<LOD	0.024	0.3	93.283	0.698	0.002	5.178	<LOD	0.515
3406	sword	Gornja Vrba	Zagreb	bronze		0.045	0.03	0.293	89.379	0.533	<LOD	9.182	0.354	0.185
3410-1	spear	Gornja Vrba	Zagreb	bronze		<LOD	0.058	0.259	90.941	0.778	0.001	7.517	<LOD	0.446
3412	spear	Gornja Vrba	Zagreb	bronze		0.105	0.03	0.434	89.094	0.318	<LOD	9.86	<LOD	0.158
3418	sickle	Gornja Vrba	Zagreb	bronze		<LOD	0.034	0.208	90.718	0.41	0.001	8.096	<LOD	0.533
3426	sickle	Gornja Vrba	Zagreb	bronze		0.835	0.065	0.378	93.163	0.841	0.001	3.6	0.716	0.401
3453	axe	Gornja Vrba	Zagreb	bronze		0.052	0.026	0.376	94.183	0.415	0.002	4.663	<LOD	0.283
3513	sword	Podcrkavlje	Zagreb	bronze		0.017	0.026	0.294	90.789	0.278	<LOD	8.456	<LOD	0.14
3515	sword	Podcrkavlje	Zagreb	bronze		0.02	0.032	0.369	89.23	0.391	<LOD	9.698	<LOD	0.259
3543	spear	Podcrkavlje	Zagreb	bronze		0.097	<LOD	0.622	86.429	0.343	0.001	11.428	0.475	0.605
3548	spear	Podcrkavlje	Zagreb	bronze		0.109	0.032	0.322	89.274	0.707	0.002	8.479	0.522	0.552
3923	sword	Bingula-Divoš	Zagreb	bronze		0.119	0.031	0.079	87.878	0.064	<LOD	11.419	<LOD	0.411
3925	sword	Bingula-Divoš	Zagreb	bronze		0.081	0.031	0.35	89.91	0.324	0.001	9.113	<LOD	0.191
3926	sword	Bingula-Divoš	Zagreb	bronze		0.08	<LOD	0.558	89.341	0.461	0.002	9.005	0.487	0.065
3927	sword	Bingula-Divoš	Zagreb	bronze		0.0785	<LOD	0.5305	89.9245	0.424	<LOD	8.4325	0.5055	0.1015
3928	sword	Bingula-Divoš	Zagreb	bronze		<LOD	0.021	0.389	93.029	0.63	0.001	4.889	0.519	0.522
3929	sword	Bingula-Divoš	Zagreb	bronze		<LOD	0.021	0.315	93.013	0.467	<LOD	5.885	<LOD	0.299
3939	spear	Bingula-Divoš	Zagreb	bronze		0.096	0.033	0.365	83.899	0.06	0.002	15.545	<LOD	0
3943	spear	Bingula-Divoš	Zagreb	arsenical copper / bronze		0.927	0.041	0.278	88.259	2.417	<LOD	7.09	0.359	0.629
3944	spear	Bingula-Divoš	Zagreb	bronze		0.146	0.049	0.43	85.336	0.748	<LOD	12.858	0.303	0.129
3945	spear	Bingula-Divoš	Zagreb	copper		<LOD	<LOD	0.263	99.518	0.157	0.005	0.057	<LOD	<LOD
3947	spear	Bingula-Divoš	Zagreb	arsenical copper / bronze		0.523	0.106	0.206	89.66	1.958	0.005	3.265	0.435	3.842
8050	spear	Zagreb Dežmanov Prolaz	Zagreb	bronze		<LOD	<LOD	0.339	88.746	0.351	<LOD	9.834	0.335	0.395
8051	sickle	Zagreb Dežmanov Prolaz	Zagreb	bronze		0.32	0.052	0.255	93.141	0.378	0.002	5.571	<LOD	0.281
8052	sickle	Zagreb Dežmanov Prolaz	Zagreb	bronze		0.103	0.036	0.324	91.726	0.67	0.001	6.205	0.332	0.603

## Sheet: A5
Supplementary Table S5. Table showing the semi-quantitative resuls of a sub-sample selection with SEM-EDS. All results in weight percent (wt%), normalised. Detection limits (LODs) estimated based on Supplementary Tabele S3. <LOD= below detection limit
Sample ID	Site	Spectrum	Magnification	Analysis	Description		Si (wt%)	S (wt%)	Cl (wt%)	Fe (wt%)	Co (wt%)	Ni (wt%)	Cu (wt%)	As (wt%)	Ag (wt%)	Sn (wt%)	Sb (wt%)	Pb (wt%)	Bi (wt%)	Total		Si (wt%)	S (wt%)	Cl (wt%)	Fe (wt%)	Co (wt%)	Ni (wt%)	Cu (wt%)	As (wt%)	Ag (wt%)	Sn (wt%)	Sb (wt%)	Pb (wt%)	Bi (wt%)	Total
						LODs	0.3	0.2		0.2	0.1	0.1		>0.1		0.1	0.1	0.1	0.1		LODs	0.3	0.2		0.2	0.1	0.1		>0.1		0.1	0.1	0.1	0.1
3926	Site 2	Spectrum 1	1200x	area	Sn coating			0.15		0.03		0.54	57.48	0.39		15.36	1.02	0.18		75.15		<LOD	0.199601	<LOD	0.0399202	<LOD	0.718563	76.487	0.518962	<LOD	20.4391	1.35729	0.239521	<LOD	100
3926	Site 2	Spectrum 2	1200x	area	metal core					0.02	0.08	0.63	66.42	0.28		8.62	0.64	0.11		76.8		<LOD	<LOD	<LOD	0.0260417	0.104167	0.820312	86.4844	0.364583	<LOD	11.224	0.833333	0.143229	<LOD	100
3926	Site 2	Spectrum 3	1200x	area	tin coating			0.3				0.46	55.8			16.76	0.82			74.14		<LOD	0.40464	<LOD	<LOD	<LOD	0.620448	75.263	<LOD	<LOD	22.6059	1.10602	<LOD	<LOD	100
3926	Site 4	Spectrum 5	1200x	area	metal core					0.05	0.06	0.62	69.74	0.48		9.19	0.81	0.15		81.1		<LOD	<LOD	<LOD	0.0616523	0.0739827	0.764488	85.9926	0.591862	<LOD	11.3317	0.998767	0.184957	<LOD	100
3926	Site 4	Spectrum 6	1200x	area	tin coating			0.85					60.76			15.64				77.25		<LOD	1.10032	<LOD	<LOD	<LOD	<LOD	78.6537	<LOD	<LOD	20.246	<LOD	<LOD	<LOD	100
3926	Site 2	Spectrum 4	1200x	area	metal core			0.31		0.07	0.08	0.79	66.32	0.32		7.56	0.31			75.76		<LOD	0.409187	<LOD	0.092397	0.105597	1.04277	87.5396	0.422386	<LOD	9.97888	0.409187	<LOD	<LOD	100
3926	Site 7	Map Sum	3000x	map / area	coating + metal core		0.33	0.49				0.58	58.76			16.99	0.89			78.04		0.42286	0.627883	<LOD	<LOD	<LOD	0.743209	75.2947	<LOD	<LOD	21.7709	1.14044	<LOD	<LOD	100
3926	Site 7	Spectrum 7	3000x	spot	high Sn phase within Sn coating		0.42			0.01		0.43	56.35	0.42		20.63	0.83	0.26		79.35		0.529301	<LOD	<LOD	0.0126024	<LOD	0.541903	71.0145	0.529301	<LOD	25.9987	1.046	0.327662	<LOD	100
3926	Site 7	Spectrum 8	3000x	spot	Cu-rich phase within Sn coating		0.35	0.21		0.13	0.07	0.43	60.32	0.57		15.67	0.99	0.12		78.86		0.443824	0.266295	<LOD	0.164849	0.0887649	0.54527	76.49	0.7228	<LOD	19.8707	1.25539	0.152168	<LOD	100
3926	Site 7	Spectrum 9	3000x	spot	metal core			0.77		0.33	0.13	0.54	59.06		0.56	16.7	1.1	0.09		79.28		<LOD	0.971241	<LOD	0.416246	0.163976	0.68113	74.4955	<LOD	0.706357	21.0646	1.38749	0.113522	<LOD	100
3926	Site 7	Spectrum 10	3000x	area	corrosion between Sn coating & metal			0.65		0.33	0.13	0.31	56.95	0.67		18.57	1.02	0.09		78.72		<LOD	0.825711	<LOD	0.419207	0.165142	0.393801	72.345	0.851118	<LOD	23.5899	1.29573	0.114329	<LOD	100
AP10415	site 1	Map Sum	400x	map / area	metal (+ interdentritic corrosion)				7.2				87.87	2.88		1.06	0.99			100		<LOD	<LOD	7.2	<LOD	<LOD	<LOD	87.87	2.88	<LOD	1.06	0.99	<LOD	<LOD	100
AP10415	site 1	Spectrum 1	400x	spot	metal (dendrite)				1.29	0.31		0.47	81.36	2.21		0.81	0.44	0.14		87.03		<LOD	<LOD	1.48225	0.356199	<LOD	0.540044	93.485	2.53935	<LOD	0.930714	0.505573	0.160864	<LOD	100
AP10415	site 1	Spectrum 2	400x	spot	interdentritic corrosion				16.58	0.2		0.23	80.68	1.71		0.41	0.13			99.94		<LOD	<LOD	16.59	0.20012	<LOD	0.230138	80.7284	1.71103	<LOD	0.410246	0.130078	<LOD	<LOD	100
AP10415	site 1	Spectrum 3	400x	spot	Pb globule			0.08	3.38	0.12	0.1	0.23	64.74	4.53		1.27	2.23	9.57	0.3	86.55		<LOD	0.0927536	3.91884	0.13913	0.115942	0.266667	75.0609	5.25217	<LOD	1.47246	2.58551	11.0957	0.347826	100.348
AP10415	site 1	Spectrum 4	400x	spot	interdentritic corrosion				5.99	2.15	0.09	0.18	73.97	1.57		1.35	0.96			86.26		<LOD	<LOD	6.94412	2.49246	0.104336	0.208671	85.7524	1.82008	<LOD	1.56504	1.11291	<LOD	<LOD	100
AP10415	site 1	Spectrum 5	400x	spot	interdentritic corrosion				4.69	0.29	0.26	0.68	66.4	1.58		1.05	0.54			75.49		<LOD	<LOD	6.21274	0.384157	0.344416	0.900782	87.9587	2.09299	<LOD	1.39091	0.715327	<LOD	<LOD	100
AP10415	site 1	Spectrum 6	400x	spot	metal (dendrite)				1.36	0.14	0.16	0.54	84.25	1.31		0.35	0.35		0.24	88.7		<LOD	<LOD	1.53742	0.158264	0.180873	0.610445	95.2408	1.4809	<LOD	0.395659	0.395659	<LOD	0.271309	100.271
AP10415	site 1	Spectrum 7	400x	spot	interdentritic corrosion			0.26	23.05	0.09		0.1	73.62	1.09		0.62	1.17			100		<LOD	0.26	23.05	0.09	<LOD	0.1	73.62	1.09	<LOD	0.62	1.17	<LOD	<LOD	100
AP10415	site 1	Spectrum 8	400x	spot	interdentritic corrosion				11	0.09	0.15	0.31	86.77	0.95		0.59	0.14			100		<LOD	<LOD	11	0.09	0.15	0.31	86.77	0.95	<LOD	0.59	0.14	<LOD	<LOD	100
AP10415	site 2	Spectrum 9	1500x	spot	interdentritic corrosion			0.19	14.33	0.25		0.2	81.3	1.3		0.5	0.61		0.32	99		<LOD	0.192542	14.5217	0.253344	<LOD	0.202675	82.3875	1.31739	<LOD	0.506688	0.61816	<LOD	0.324281	100.324
AP10415	site 2	Spectrum 10	1500x	spot	metal (dendrite)				1.39	0.28	0.11	0.44	83.56	1.61		0.6	0.66		0.26	88.91		<LOD	<LOD	1.56796	0.315849	0.124083	0.496334	94.2583	1.81613	<LOD	0.676819	0.744501	<LOD	0.293288	100.293
AP10415	site 2	Spectrum 11	1500x	spot	Pb globule				2.32	0.12		0.79	54.68	2.69		1.09	2.07	24.78	0.3	88.84		<LOD	<LOD	2.62028	0.135532	<LOD	0.892252	61.7574	3.03817	<LOD	1.23108	2.33793	27.9874	0.33883	100.339
AP10415	site 2	Spectrum 12	1500x	spot	Pb globule			0.31	1.48	0.07	0.18	0.39	64.05	5.23		1.83	3.46	12.43		89.43		<LOD	0.34664	1.65493	0.0782735	0.201275	0.436095	71.6203	5.84815	<LOD	2.04629	3.86895	13.8991	<LOD	100
AP10415	site 2	Spectrum 13	1500x	spot	interdentritic corrosion (porosity)				4.82	0.19	0.13	0.47	66.79	1.5		0.88	0.67			75.45		<LOD	<LOD	6.38834	0.251822	0.1723	0.622929	88.5222	1.98807	<LOD	1.16634	0.888005	<LOD	<LOD	100
AP10634	site 1	Map Sum	400x	map / area	metal			0.26		0.07		0.46	83.51	0.47		5.6	0.48		0.09	90.94		<LOD	0.286186	<LOD	0.0770501	<LOD	0.506329	91.9207	0.517336	<LOD	6.16401	0.528343	<LOD	0.0990644	100.099
AP10634	site 2	Spectrum 1	1500x	spot	S inclusion			11.55		0.05		0.13	76.78			1.69	0.25			90.45		<LOD	12.7695	<LOD	0.0552792	<LOD	0.143726	84.8867	<LOD	<LOD	1.86844	0.276396	<LOD	<LOD	100
AP10634	site 2	Spectrum 2	1500x	spot	S inclusion			11.47		0.17		0.34	77.18			1.25	0			90.41		<LOD	12.6866	<LOD	0.188032	<LOD	0.376065	85.3667	<LOD	<LOD	1.38259	<LOD	<LOD	<LOD	100
AP10634	site 2	Spectrum 3	1500x	spot	S inclusion			11.47		0.01	0.24	0.09	76.68	0.35		1.52	0.22			90.58		<LOD	12.6628	<LOD	0.01104	0.264959	0.0993597	84.6544	0.386399	<LOD	1.67807	0.242879	<LOD	<LOD	100
AP10634	site 2	Spectrum 4	1500x	spot	metal								86.11			5.24				91.35		<LOD	<LOD	<LOD	<LOD	<LOD	<LOD	94.2638	<LOD	<LOD	5.73618	<LOD	<LOD	<LOD	100
AP10634	site 2	Spectrum 5	1500x	spot	metal					0.31		0.71	84.67	0.4		5.39	0.63	0.16		92.27		<LOD	<LOD	<LOD	0.335971	<LOD	0.769481	91.7633	0.43351	<LOD	5.84155	0.682779	0.173404	<LOD	100
AP10634	site 2	Spectrum 6	1500x	spot	porosity					0.04			74.05	0.19		4.34	0.45			79.07		<LOD	<LOD	<LOD	0.0505881	<LOD	<LOD	93.6512	0.240293	<LOD	5.48881	0.569116	<LOD	<LOD	100
AP10634	site 2	Spectrum 7	1500x	spot	porosity		1.46	0.36		0.81		0.64	81.1	0.41		13.48	0.88	0.25		99.39		1.46896	0.362209	<LOD	0.814971	<LOD	0.643928	81.5977	0.412516	<LOD	13.5627	0.885401	0.251534	<LOD	100
AP10623	Site 1	Spectrum 1	400x	area	columnar Cu grain (redeposited)				1.65	0		0.25	73.39	0.04		2.08	0.16	0.11		77.68		<LOD	<LOD	2.1241	<LOD	<LOD	0.321833	94.4773	0.0514933	<LOD	2.67765	0.205973	0.141607	<LOD	100
AP10623	Site 1	Spectrum 2	400x	spot	metal					0.07	0.13	0.44	77.5	0.22		6.74	0.43			85.53		<LOD	<LOD	<LOD	0.0818426	0.151993	0.514439	90.6115	0.25722	<LOD	7.88028	0.502748	<LOD	<LOD	100
AP10623	Site 1	Spectrum 3	400x	spot	porosity		1.74		0.11	0.08		0.3	71.83	0.33		6.43	0.49	0.14		81.45		2.13628	<LOD	0.135052	0.0982198	<LOD	0.368324	88.1891	0.405157	<LOD	7.89441	0.601596	0.171885	<LOD	100
AP10623	Site 1	Spectrum 4	400x	area	corrosion			0.11	0.88	0.04		0.19	25.8	0.7		13.79	0.35	0.32		42.18		<LOD	0.260787	2.0863	0.0948317	<LOD	0.45045	61.1664	1.65955	<LOD	32.6932	0.829777	0.758653	<LOD	100
AP10623	Site 1	Spectrum 5	400x	spot	porosity				0.1	0	0.06	0.53	77.81	0.19		6.47	0.58	0.21		85.95		<LOD	<LOD	0.116347	<LOD	0.069808	0.616638	90.5294	0.221059	<LOD	7.52763	0.674811	0.244328	<LOD	100
AP10623	Site 1	Spectrum 6	400x	spot	inclusion (porosity)					0.06	0.05	1.34	52.17	0.2		22.64	1.67			78.13		<LOD	<LOD	<LOD	0.0767951	0.0639959	1.71509	66.7733	0.255984	<LOD	28.9773	2.13746	<LOD	<LOD	100
AP10623	Site 1	Spectrum 7	400x	spot	inclusion (porosity)		0.45				0.11	0.24	73.62	0.18		6.53	0.35	0.21	0.1	81.79		0.550863	<LOD	<LOD	<LOD	0.134655	0.293794	90.1212	0.220345	<LOD	7.99363	0.428449	0.257069	0.122414	100.122
AP10623	Site 1	Spectrum 8	400x	spot	metal					0	0.09	0.41	76.23	0.16		6.43	0.59	0.11		84.02		<LOD	<LOD	<LOD	<LOD	0.107117	0.487979	90.7284	0.190431	<LOD	7.65294	0.702214	0.130921	<LOD	100
AP10623	site 2	Spectrum 9	1500x	spot	metal				0.13	0.02		0.28	77	0.19		6.18	0.33	0.1		84.23		<LOD	<LOD	0.154339	0.0237445	<LOD	0.332423	91.4164	0.225573	<LOD	7.33705	0.391784	0.118723	<LOD	100
AP10623	site 2	Spectrum 10	1500x	spot	S inclusion						0.05	0.37	75.67	0.32		7.28	0.83	0.07		84.59		<LOD	<LOD	<LOD	<LOD	0.0591086	0.437404	89.455	0.378295	<LOD	8.60622	0.981203	0.0827521	<LOD	100
AP10623	site 2	Spectrum 11	1500x	spot	S inclusion					0.03	0.09	0.29	75.32	0.34		6.94	0.78	0.28		84.07		<LOD	<LOD	<LOD	0.0356845	0.107054	0.344951	89.592	0.404425	<LOD	8.25503	0.927798	0.333056	<LOD	100
AP10623	site 2	Spectrum 12	1500x	spot	S inclusion					0.01	0.15	0.52	77.1	0.39		6.99	0.34	0.19		85.69		<LOD	<LOD	<LOD	0.01167	0.17505	0.606839	89.9755	0.455129	<LOD	8.15731	0.396779	0.221729	<LOD	100
AP10623	site 2	Spectrum 13	1500x	spot	S inclusion					0.14	0.16	0.67	74.91	0.25		7.39	0.31			83.83		<LOD	<LOD	<LOD	0.167005	0.190862	0.799237	89.3594	0.298223	<LOD	8.81546	0.369796	<LOD	<LOD	100
AP10623	site 2	Spectrum 14	1500x	spot	porosity		0.71			0.04	0.09	0.43	72.89	0.18		6.1	0.37	0.17		80.98		0.87676	<LOD	<LOD	0.0493949	0.111139	0.530995	90.0099	0.222277	<LOD	7.53272	0.456903	0.209928	<LOD	100
AP10623	site 2	Spectrum 15	1500x	spot	inclusion					0.15		0.5	76.95	0.15		6.48	0.52	0.09		84.84		<LOD	<LOD	<LOD	0.176803	<LOD	0.589345	90.7001	0.176803	<LOD	7.63791	0.612918	0.106082	<LOD	100
AP10623	site 2	Spectrum 16	1500x	area	metal					0		0.51	77.82	0.31		6.14	0.44	0.26		85.48		<LOD	<LOD	<LOD	<LOD	<LOD	0.596631	91.0388	0.362658	<LOD	7.18297	0.51474	0.304165	<LOD	100
AP10623	site 2	Spectrum 17	1500x	area	metal					0		0.39	78.14	0.16		5.45	0.18	0.13		84.45		<LOD	<LOD	<LOD	<LOD	<LOD	0.461812	92.5281	0.189461	<LOD	6.45352	0.213144	0.153937	<LOD	100
AP10627	site 2	Spectrum 1	1500x	area	metal					0.07	0.14	0.23	87.07	0.36		11.43	0.47	0.21		99.98		<LOD	<LOD	<LOD	0.070014	0.140028	0.230046	87.0874	0.360072	<LOD	11.4323	0.470094	0.210042	<LOD	100
AP10627	site 2	Spectrum 2	1500x	spot	Cuprite inclusion					0.03		0.29	69.46	0.06		9.17	0.33			79.34		<LOD	<LOD	<LOD	0.0378119	<LOD	0.365516	87.5473	0.0756239	<LOD	11.5579	0.415931	<LOD	<LOD	100
AP10627	site 2	Spectrum 3	1500x	spot	S inclusion			4.76		0.05		0.28	63.04	0.16		6.33	0.43			75.05		<LOD	6.34244	<LOD	0.0666223	<LOD	0.373085	83.9973	0.213191	<LOD	8.43438	0.572951	<LOD	<LOD	100
AP10627	site 2	Spectrum 4	1500x	spot	Cuprite inclusion					0.05	0.1	0.43	67.37	0.3		10.42	0.66	0.1		79.43		<LOD	<LOD	<LOD	0.0629485	0.125897	0.541357	84.8168	0.377691	<LOD	13.1185	0.83092	0.125897	<LOD	100
AP10627	site 2	Spectrum 5	1500x	spot	Cuprite inclusion					0	0.05	0.32	67.23	0.13		10.59	0.46			78.78		<LOD	<LOD	<LOD	<LOD	0.0634679	0.406194	85.3389	0.165017	<LOD	13.4425	0.583905	<LOD	<LOD	100
AP10627	site 2	Spectrum 6	1500x	spot	porosity					0.01		0.36	68.37			9.76	0.06			78.56		<LOD	<LOD	<LOD	0.0127291	<LOD	0.458248	87.029	<LOD	<LOD	12.4236	0.0763747	<LOD	<LOD	100
AP10627	site 2	Spectrum 7	1500x	spot	S inclusion					0.09		0.17	68.15	0.31		9.72	0.92	0.13		79.49		<LOD	<LOD	<LOD	0.113222	<LOD	0.213863	85.7341	0.389986	<LOD	12.228	1.15738	0.163543	<LOD	100
AP10617	site 1	Spectrum 1	400x	spot	Inclusion (cuprite)					0.07		0.6	75.24	0.38		7.01	0.51	0.23		84.04		<LOD	<LOD	<LOD	0.0832937	<LOD	0.713946	89.5288	0.452166	<LOD	8.34127	0.606854	0.273679	<LOD	100
AP10617	site 1	Spectrum 2	400x	spot	Inclusion (cuprite)			0.23		0	0.22	0.27	62.9			6.67	0.61	0.95	0.23	72.08		<LOD	0.320111	<LOD	<LOD	0.306193	0.375783	87.5435	<LOD	<LOD	9.28323	0.848991	1.3222	0.320111	100.32
AP10617	site 1	Spectrum 3	400x	spot	metal					0.13	0.05	0.27	77.04	0.25		3.62	0.26	0.15		81.77		<LOD	<LOD	<LOD	0.158983	0.0611471	0.330194	94.2155	0.305736	<LOD	4.42705	0.317965	0.183441	<LOD	100
AP10617	site 1	Spectrum 4	400x	spot	metal						0.08	0.43	73.67	0.44		7.92	0.7	0.29		83.53		<LOD	<LOD	<LOD	<LOD	0.095774	0.514785	88.1959	0.526757	<LOD	9.48162	0.838022	0.347181	<LOD	100
AP10617	site 1	Spectrum 5	400x	spot	metal							0.15	77.09	0.31		5.58	0.48	0.62		84.23		<LOD	<LOD	<LOD	<LOD	<LOD	0.178084	91.5232	0.36804	<LOD	6.62472	0.569868	0.73608	<LOD	100
AP10617	site 1	Spectrum 6	400x	spot	metal					0.09		0.2	78.34	0.31		4.64	0.52	0.09		84.19		<LOD	<LOD	<LOD	0.106901	<LOD	0.237558	93.0514	0.368215	<LOD	5.51134	0.617651	0.106901	<LOD	100
AP10617	site 2	Spectrum 7	1500x	spot	high tin phase					0.01		0.38	71.85	0.36		9.9	0.91	0.45		83.86		<LOD	<LOD	<LOD	0.0119246	<LOD	0.453136	85.6785	0.429287	<LOD	11.8054	1.08514	0.536609	<LOD	100
AP10617	site 2	Spectrum 8	1500x	spot	high tin phase					0.03		0.13	72.76	0.51		9.49	0.71	0.11		83.74		<LOD	<LOD	<LOD	0.0358252	<LOD	0.155242	86.888	0.609028	<LOD	11.3327	0.847862	0.131359	<LOD	100
AP10617	site 2	Spectrum 9	1500x	spot	metal					0		0.25	74.37	0.49		6.97	0.56	0.15		82.79		<LOD	<LOD	<LOD	<LOD	<LOD	0.301969	89.8297	0.591859	<LOD	8.41889	0.67641	0.181181	<LOD	100
AP10617	site 2	Spectrum 10	1500x	spot	S inclusion			3.18		0.11	0.11	0.37	71.82	0.4		5.08	0.47	0.2		81.74		<LOD	3.89038	<LOD	0.134573	0.134573	0.452655	87.864	0.489356	<LOD	6.21483	0.574994	0.244678	<LOD	100
AP10617	site 2	Spectrum 11	1500x	spot	Inclusion					0		0.07	74.71	0.51		7.08	0.46	0.13		82.96		<LOD	<LOD	<LOD	<LOD	<LOD	0.084378	90.0554	0.614754	<LOD	8.53423	0.554484	0.156702	<LOD	100
AP10617	site 2	Spectrum 12	1500x	spot	metal					0.1		0.34	78.17	0.26		4.45	0.11	0.17		83.6		<LOD	<LOD	<LOD	0.119617	<LOD	0.406699	93.5048	0.311005	<LOD	5.32297	0.131579	0.203349	<LOD	100
AP10618	site 2	Spectrum 1	1500x	spot	inclusion					0.07		0.17	78.27	0.96		4.56	0.83	0.23		85.09		<LOD	<LOD	<LOD	0.0822658	<LOD	0.199788	91.985	1.12822	<LOD	5.35903	0.975438	0.270302	<LOD	100
AP10618	site 2	Spectrum 2	1500x	spot	inclusion					0.04	0.11	0.17	80.4	0.69		2.75	0.3	0.11		84.57		<LOD	<LOD	<LOD	0.0472981	0.13007	0.201017	95.0692	0.815892	<LOD	3.25174	0.354736	0.13007	<LOD	100
AP10618	site 2	Spectrum 3	1500x	spot	metal					0.16	0.18	0.46	79.51	0.61		3.01	0.49	0.24		84.66		<LOD	<LOD	<LOD	0.188991	0.212615	0.54335	93.9168	0.720529	<LOD	3.5554	0.578786	0.283487	<LOD	100
AP10618	site 2	Spectrum 4	1500x	spot	metal					0.21		0.24	80.89	0.58		2.16	0.4	0.08		84.56		<LOD	<LOD	<LOD	0.248344	<LOD	0.283822	95.6599	0.685904	<LOD	2.5544	0.473037	0.0946074	<LOD	100
AP10618	site 2	Spectrum 5	1500x	spot	S inclusion			7.54		0.42	0.11	0.24	65.84	0.83		3.83	0.57	0.89		80.27		<LOD	9.3933	<LOD	0.523234	0.137037	0.298991	82.0232	1.03401	<LOD	4.7714	0.710103	1.10876	<LOD	100
AP10618	site 2	Spectrum 6	1500x	spot	porosity			0.25		0.07		0.15	78.11	0.84		4.49	0.29	0.51		84.71		<LOD	0.295125	<LOD	0.0826349	<LOD	0.177075	92.2087	0.991618	<LOD	5.30044	0.342344	0.602054	<LOD	100
AP10618	site 2	Spectrum 7	1500x	spot	porosity			0.22		0		0.11	52.23	0.56		4.08	1.31		0.08	58.59		<LOD	0.376004	<LOD	<LOD	<LOD	0.188002	89.2668	0.957101	<LOD	6.97317	2.23893	<LOD	0.136729	100.137
AP10636	site 2	Spectrum 1	1000x	spot	inclusion			0.24		0		0.54	81	0.7		7.01	0.58	0.12	0.28	90.47		<LOD	0.266105	<LOD	<LOD	<LOD	0.598736	89.8104	0.776139	<LOD	7.77248	0.643087	0.133052	0.310456	100.31
AP10636	site 2	Spectrum 2	1000x	spot	inclusion					0		0.54	82.66	0.6		6.97	0.82	0.29		91.88		<LOD	<LOD	<LOD	<LOD	<LOD	0.587723	89.9652	0.653026	<LOD	7.58598	0.892468	0.315629	<LOD	100
AP10636	site 2	Spectrum 3	1000x	spot	inclusion					0.05		0.39	82.27	0.55		6.98	0.67	0.43	0.22	91.56		<LOD	<LOD	<LOD	0.0547405	<LOD	0.426976	90.0701	0.602146	<LOD	7.64178	0.733523	0.470769	0.240858	100.241
AP10636	site 2	Spectrum 4	1000x	spot	inclusion (porosity)					0.08	0.11	0.26	82.01	0.61		6.98	0.89	0.26		91.2		<LOD	<LOD	<LOD	0.0877193	0.120614	0.285088	89.9232	0.66886	<LOD	7.65351	0.975877	0.285088	<LOD	100
AP10636	site 2	Spectrum 5	1000x	spot	inclusion (porosity)					0.12		0.19	84.73	0.45		5.76	0.51	0.15		91.91		<LOD	<LOD	<LOD	0.130563	<LOD	0.206724	92.188	0.489609	<LOD	6.267	0.554891	0.163203	<LOD	100
AP10398	site 2	Spectrum 5	1500x	spot	S inclusion			12.61		3.91			68.76	0.35		0.95				86.58		<LOD	<LOD	<LOD	4.51605	<LOD	<LOD	79.4179	0.40425	<LOD	1.09725	<LOD	<LOD	<LOD	85.4354
AP10398	site 2	Spectrum 6	1500x	spot	Inclusion			11.23		1.62			72.47			0.96				86.28		<LOD	<LOD	<LOD	1.87761	<LOD	<LOD	83.994	<LOD	<LOD	1.11266	<LOD	<LOD	<LOD	86.9842
AP10398	site 2	Spectrum 7	1500x	spot	Remnant eutectic					1.56		0.9	63.07	5.62		13.62	4.18			88.95		<LOD	<LOD	<LOD	1.75379	<LOD	1.0118	70.905	6.31816	<LOD	15.312	4.69927	<LOD	<LOD	100
AP10398	site 2	Spectrum 8	1500x	spot	Remnant eutectic								66	1.25		16.66	6.3			90.21		<LOD	<LOD	<LOD	<LOD	<LOD	<LOD	73.1626	1.38566	<LOD	18.468	6.9837	<LOD	<LOD	100
AP10398	site 2	Spectrum 9	1500x	spot	metal (coring, high Cu phase)								80.8			6.43	1.07			88.3		<LOD	<LOD	<LOD	<LOD	<LOD	<LOD	91.5062	<LOD	<LOD	7.28199	1.21178	<LOD	<LOD	100
AP10398	site 2	Spectrum 10	1500x	spot	metal (coring, high Sn phase)								78.38	1.75		6.98	1.46			88.57		<LOD	<LOD	<LOD	<LOD	<LOD	<LOD	88.495	1.97584	<LOD	7.88077	1.64841	<LOD	<LOD	100
AP10398	site 2	Spectrum 11	1500x	spot	metal (coring, high Cu phase)					0.55			85.93			1.68				88.16		<LOD	<LOD	<LOD	0.623866	<LOD	<LOD	97.4705	<LOD	<LOD	1.90563	<LOD	<LOD	<LOD	100
AP10398	site 2	Spectrum 12	1500x	spot	metal (coring, high Cu phase)					0.5			86.5			1.99				88.99		<LOD	<LOD	<LOD	0.561861	<LOD	<LOD	97.2019	<LOD	<LOD	2.23621	<LOD	<LOD	<LOD	100
AP10398	site 3	Spectrum 13	2000x	spot	Pb globule				1.88	1.96	1.11	0.67	42.8	3.52		3.69	1.39	31.98	0.18	89.18		<LOD	<LOD	2.11236	2.20225	1.24719	0.752809	48.0899	3.95506	<LOD	4.14607	1.5618	35.9326	0.202247	100.202
AP10398	site 3	Spectrum 14	2000x	spot	Pb globule					0.4	0.17	0.24	76.82	3.13		4.74	1.26	2.52		89.28		<LOD	<LOD	<LOD	0.448029	0.190412	0.268817	86.0439	3.50582	<LOD	5.30914	1.41129	2.82258	<LOD	100
AP10398	site 3	Spectrum 15	2000x	spot	S inclusion			12.41		5.27	0.1	0.16	66.91	0.23		1.03		0.25		86.36		<LOD	14.3701	<LOD	6.10236	0.115794	0.185271	77.478	0.266327	<LOD	1.19268	<LOD	0.289486	<LOD	100
AP10398	site 3	Spectrum 16	2000x	spot	Remnant eutectic					0.22		0.8	66.14	1.11		16.26	5.86	0.09		90.48		<LOD	<LOD	<LOD	0.243148	<LOD	0.884173	73.099	1.22679	<LOD	17.9708	6.47657	0.0994695	<LOD	100

## Sheet: A6
Supplementary Table S6. Table showing the recorded information during the metallographic examination of the samples. Yes / No values indicate the presence or absense of the structure corresponding to each variable. Grain size determined with the chart included in this tab below the table (chart width 658 px and photomicrographs at 100x with width of 511 px).
Find ID	Description	Metalworking	Grains	Grain size	Grain size distribution	Grain sorting	Hexagonal grains	Angular grains	Flattened grains	columnar features	Strained grains in the core	Strained grains in substrate	Annealed grains	Strained annealed grains	Remnant eutectoid	Remnant coring	recrystallised δ phase	strain lines in substrate	strain lines in core	Strain lines frequency in core	Strain lines direction in core	Dendrites	Flattened dendrites	Eutectoic infill (dendrites)	Alpha grains	Dentrite coring	Porosity	Porosity (size)	Banded structure	Fibrous structure	Flattened sulfide inclusions	Sulfide inclusion frequency	Sulfide inclusion precipitation	Cuprite inclusions frequency	Cuprite inclusions precipitation	Needles
10.108	sword	heat-treated	Yes	6	singular	sorted	No	Yes	Yes	No	Yes	No	Yes	Yes	No	No	No	No	Yes	high frequency	Multi-directional	No	No	No	No	No	little porosity	small voids	No	No	highly	high freq	Continuous	medium freq	Discontinuous	No
1001	sword	heat-treated	Yes	7	dual	sorted	No	Yes	No	No	Yes	No	Yes	Yes	No	Yes	No	No	Yes	high frequency	Multi-directional	No	No	No	No	No	no porosity	no porosity	No	No	No	high freq	Continuous	high freq	δ phase	No
10081	spear	heat-treated	Yes	6	singular	sorted	Yes	Yes	No	No	Yes	No	Yes	Yes	Yes	No	No	No	Yes	high frequency	Multi-directional	No	No	No	No	No	no porosity	no porosity	No	No	No	medium freq	Continuous	medium freq	Continuous	No
10120	sickle	as-cast / cold-worked	No	no grains	no grains	no grains	No	No	No	No	No	No	No	No	No	No	No	No	Yes	high frequency	Multi-directional	Yes	No	No	No	Yes	medium porosity	large voids	No	No	No	high freq	δ phase	medium freq	Continuous	No
10125	sickle	as-cast / cold-worked	No	no grains	no grains	no grains	No	No	No	No	No	No	No	No	No	No	No	No	Yes	medium frequency	Multi-directional	Yes	No	No	No	Yes	medium porosity	small voids	Yes	No	No	high freq	δ phase	low freq	Continuous	No
10128-1	sickle	as-cast / cold-worked	No	no grains	no grains	no grains	No	No	No	No	No	No	No	No	No	No	No	No	Yes	high frequency	Multi-directional	Yes	No	No	Yes	Yes	little porosity	small voids	No	No	No	high freq	δ phase	medium freq	Continuous	No
10131	spear	heat-treated	Yes	6	singular	sorted	Yes	No	No	No	Yes	No	Yes	Yes	No	No	No	No	Yes	high frequency	Multi-directional	No	No	No	No	No	little porosity	small voids	Yes	No	little	medium freq	grain boundaries	medium freq	Continuous	No
10132	spear	heat-treated	Yes	8	singular	sorted	No	Yes	No	No	No	No	Yes	No	Yes	Yes	No	No	Yes	low frequency	Uni-directional	No	No	No	No	No	high porosity	large voids	No	No	No	medium freq	δ phase	medium freq	Continuous	No
10157	axe	heat-treated	Yes	7	singular	sorted	No	No	No	No	Yes	No	Yes	Yes	No	Yes	No	No	Yes	high frequency	Multi-directional	No	No	No	No	No	little porosity	large voids	No	No	little	medium freq	δ phase	low freq	Continuous	No
10160	axe	heat-treated	Yes	7	singular	sorted	No	Yes	Yes	No	Yes	No	Yes	Yes	Yes	Yes	No	No	Yes	high frequency	Multi-directional	No	No	No	No	No	little porosity	large voids	No	No	highly	medium freq	δ phase	low freq	Continuous	No
10162	axe	heat-treated	Yes	8	singular	sorted	No	No	No	No	Yes	No	Yes	Yes	No	Yes	No	No	Yes	high frequency	Multi-directional	No	No	No	No	No	medium porosity	large voids	Yes	No	highly	high freq	Continuous	high freq	α phase	No
10166	sickle	as-cast / cold-worked	No	no grains	no grains	no grains	No	No	No	No	No	No	No	No	No	No	No	No	Yes	medium frequency	Uni-directional	Yes	No	Yes	Yes	Yes	medium porosity	large voids	No	No	No	medium freq	δ phase	low freq	Continuous	No
10168	sickle	heat-treated	Yes	7	dual	sorted	No	No	No	No	Yes	No	Yes	Yes	No	Yes	Yes	No	Yes	high frequency	Multi-directional	Yes	Yes	No	No	No	little porosity	small voids	No	No	little	medium freq	Continuous	low freq	Continuous	No
10170	sickle	as-cast / cold-worked	No	no grains	no grains	no grains	No	No	No	No	No	No	No	No	No	No	No	No	Yes	low frequency	Multi-directional	Yes	No	Yes	No	Yes	little porosity	small voids	No	No	No	high freq	δ phase	low freq	Continuous	No
10179	sword	as-cast / cold-worked	No	no grains	no grains	no grains	No	No	No	No	No	No	No	No	No	No	No	No	Yes	medium frequency	Multi-directional	Yes	No	Yes	Yes	Yes	high porosity	large voids	No	No	No	medium freq	δ phase	low freq	Continuous	No
10180	sword	heat-treated	Yes	7	dual	sorted	Yes	No	No	No	No	No	Yes	No	No	Yes	Yes	No	Yes	medium frequency	Multi-directional	Yes	No	No	Yes	Yes	medium porosity	small voids	No	No	little	medium freq	δ phase	medium freq	δ phase	No
10181	sword	heat-treated	Yes	8	dual	sorted	Yes	No	No	No	No	No	No	No	Yes	Yes	Yes	No	No	no strain lines	no strain lines	Yes	No	No	No	Yes	high porosity	large voids	No	No	No	high freq	grain boundaries	medium freq	δ phase	No
10182	sword	heat-treated	Yes	7	singular	sorted	Yes	No	No	No	No	No	Yes	Yes	Yes	Yes	No	No	Yes	low frequency	Uni-directional	No	No	No	Yes	No	medium porosity	large voids	No	No	little	medium freq	δ phase	low freq	Continuous	No
10187	sword	heat-treated	Yes	7	singular	sorted	Yes	No	Yes	No	Yes	No	Yes	Yes	Yes	Yes	No	No	Yes	high frequency	Multi-directional	No	No	No	No	No	medium porosity	small voids	No	No	little	medium freq	δ phase	medium freq	δ phase	No
10188	sword	heat-treated	Yes	8	singular	sorted	Yes	Yes	No	No	No	No	Yes	Yes	Yes	Yes	No	No	Yes	medium frequency	Multi-directional	No	No	No	No	No	high porosity	large voids	No	No	little	high freq	Discontinuous	medium freq	Continuous	No
10458	sword	heat-treated	Yes	6	singular	sorted	No	No	Yes	No	Yes	No	Yes	Yes	Yes	Yes	No	No	Yes	high frequency	Multi-directional	No	No	No	No	No	little porosity	small voids	No	No	highly	medium freq	δ phase	medium freq	Continuous	No
10730	spear	heat-treated	Yes	7	singular	sorted	Yes	No	No	No	No	No	Yes	Yes	Yes	Yes	No	No	Yes	medium frequency	Multi-directional	No	No	No	No	No	high porosity	large voids	No	No	No	high freq	δ phase	low freq	Continuous	No
10732	spear	as-cast / cold-worked	No	no grains	no grains	no grains	No	No	No	No	No	No	No	No	No	No	No	No	Yes	low frequency	Uni-directional	Yes	No	Yes	Yes	Yes	high porosity	large voids	No	No	little	medium freq	δ phase	medium freq	Continuous	No
10774	sword	as-cast / cold-worked	No	no grains	no grains	no grains	No	No	No	Yes	No	No	No	No	No	No	No	No	Yes	high frequency	Multi-directional	Yes	No	Yes	No	Yes	high porosity	large voids	No	No	little	medium freq	δ phase	low freq	Continuous	No
10776	sword	heat-treated	Yes	7	singular	sorted	No	No	Yes	No	Yes	No	Yes	Yes	Yes	Yes	No	No	Yes	high frequency	Multi-directional	No	No	No	No	No	medium porosity	large voids	Yes	No	highly	high freq	Continuous	low freq	Continuous	No
10777	sword	heat-treated	Yes	4	singular	sorted	No	No	No	No	Yes	No	Yes	Yes	Yes	Yes	No	No	Yes	high frequency	Multi-directional	No	No	No	No	No	high porosity	large voids	No	No	No	medium freq	Continuous	high freq	Continuous	No
10782-1	spear	heat-treated	Yes	6	singular	sorted	Yes	Yes	Yes	Yes	No	No	Yes	Yes	Yes	Yes	No	No	Yes	high frequency	Multi-directional	No	No	No	No	No	medium porosity	small voids	No	No	little	medium freq	Continuous	low freq	Continuous	No
11177-38	sickle	heat-treated	Yes	1	singular	sorted	Yes	No	No	No	Yes	No	Yes	Yes	Yes	Yes	Yes	No	Yes	low frequency	Multi-directional	Yes	Yes	Yes	No	Yes	medium porosity	small voids	No	No	little	high freq	δ phase	medium freq	δ phase	No
1179	axe	heat-treated	Yes	7	singular	sorted	Yes	No	No	No	No	No	Yes	No	No	Yes	No	No	No	no strain lines	no strain lines	No	No	No	No	No	little porosity	small voids	Yes	No	highly	high freq	Continuous	high freq	δ phase	No
1181	axe	heat-treated	Yes	8	singular	sorted	Yes	Yes	No	No	Yes	No	Yes	No	No	Yes	No	No	Yes	low frequency	Uni-directional	No	No	No	No	No	little porosity	small voids	No	No	highly	high freq	Continuous	low freq	δ phase	No
1194	sword	heat-treated	Yes	7	dual	sorted	Yes	Yes	No	No	Yes	No	Yes	No	Yes	Yes	Yes	No	Yes	medium frequency	Multi-directional	No	No	No	No	No	little porosity	small voids	No	No	highly	high freq	Continuous	medium freq	δ phase	No
1205	sword	heat-treated	Yes	6	singular	sorted	Yes	No	No	No	No	Yes	Yes	No	No	Yes	No	Yes	No	no strain lines	no strain lines	No	No	No	No	No	little porosity	small voids	No	No	little	high freq	Continuous	medium freq	δ phase	No
1529	spear	heat-treated	Yes	4	singular	sorted	Yes	Yes	No	No	No	No	Yes	No	No	No	No	No	Yes	medium frequency	Multi-directional	No	No	No	No	No	little porosity	small voids	No	No	little	low freq	Continuous	medium freq	δ phase	No
1532	spear	heat-treated	Yes	5	singular	sorted	Yes	Yes	No	No	No	No	Yes	No	No	No	No	No	Yes	low frequency	Uni-directional	No	No	No	No	No	little porosity	small voids	No	No	little	medium freq	grain boundaries	medium freq	δ phase	No
1533	spear	heat-treated	Yes	4	singular	sorted	Yes	Yes	No	No	No	No	Yes	No	No	No	No	No	Yes	low frequency	Multi-directional	No	No	No	No	No	little porosity	small voids	No	No	little	high freq	Continuous	high freq	Continuous	No
1547/1	axe	heat-treated	Yes	7	dual	sorted	Yes	No	No	No	Yes	No	Yes	Yes	No	Yes	Yes	No	Yes	high frequency	Multi-directional	No	No	No	No	No	little porosity	small voids	No	No	little	medium freq	Continuous	medium freq	Continuous	No
1547/5	sickle	heat-treated	Yes	7	dual	sorted	Yes	No	No	No	No	Yes	Yes	Yes	No	Yes	Yes	Yes	Yes	low frequency	Uni-directional	Yes	No	No	No	Yes	little porosity	small voids	No	No	No	medium freq	δ phase	high freq	Continuous	No
17235	sword	heat-treated	Yes	7	dual	sorted	Yes	No	No	No	Yes	No	Yes	Yes	No	Yes	Yes	No	Yes	high frequency	Multi-directional	No	No	No	No	Yes	little porosity	small voids	No	No	No	medium freq	Continuous	medium freq	α phase	No
17239-2	sword	heat-treated	Yes	7	singular	sorted	Yes	No	No	No	No	No	Yes	Yes	Yes	Yes	No	No	Yes	medium frequency	Multi-directional	No	No	No	No	No	little porosity	small voids	No	No	little	medium freq	Continuous	medium freq	Continuous	No
18.3400	sword	heat-treated	Yes	6	dual	variable	No	No	Yes	No	Yes	No	Yes	Yes	No	Yes	No	No	Yes	high frequency	Multi-directional	No	No	No	No	No	little porosity	small voids	No	No	highly	high freq	Continuous	medium freq	δ phase	No
1989.14.1&2	sword	heat-treated	Yes	7	singular	well sorted	Yes	Yes	No	No	No	No	Yes	No	No	No	No	No	No	no strain lines	no strain lines	No	No	No	No	No	little porosity	small voids	No	No	little	high freq	Continuous	medium freq	δ phase	No
204	spear	heat-treated	Yes	6	singular	sorted	Yes	Yes	No	No	No	No	Yes	No	Yes	Yes	No	No	Yes	medium frequency	Multi-directional	No	No	No	No	No	little porosity	large voids	No	No	highly	medium freq	Continuous	low freq	δ phase	No
2103	sword	heat-treated	Yes	6	singular	sorted	Yes	Yes	No	No	Yes	No	Yes	Yes	No	Yes	No	No	Yes	high frequency	Multi-directional	No	No	No	No	No	medium porosity	small voids	No	No	highly	high freq	δ phase	medium freq	δ phase	No
2104	sword	as-cast / cold-worked	No	no grains	no grains	no grains	No	No	No	No	No	No	No	No	No	No	No	No	Yes	high frequency	Multi-directional	Yes	No	Yes	Yes	Yes	little porosity	small voids	No	No	No	high freq	δ phase	medium freq	δ phase	No
2105	sword	heat-treated	Yes	6	singular	sorted	Yes	No	No	No	No	No	Yes	No	Yes	Yes	No	No	Yes	low frequency	Uni-directional	No	No	No	No	No	medium porosity	large voids	No	No	little	high freq	δ phase	high freq	Continuous	No
2130 1/2 & 2/2	sword	heat-treated	Yes	7	dual	sorted	No	No	Yes	No	Yes	No	No	No	Yes	Yes	Yes	No	Yes	high frequency	Multi-directional	No	No	No	No	No	little porosity	small voids	No	No	highly	high freq	δ phase	high freq	δ phase	No
2131	sword	heat-treated	Yes	5	singular	sorted	Yes	No	No	No	No	No	Yes	No	Yes	No	No	No	Yes	low frequency	Uni-directional	No	No	No	No	No	no porosity	no porosity	No	No	little	high freq	Continuous	medium freq	Continuous	No
2132	sword	heat-treated	Yes	8	dual	sorted	Yes	Yes	No	No	No	No	Yes	No	Yes	Yes	Yes	No	Yes	low frequency	Uni-directional	Yes	Yes	Yes	Yes	Yes	no porosity	no porosity	No	No	highly	medium freq	δ phase	medium freq	Continuous	No
21334-2	sword	heat-treated	Yes	7	singular	well sorted	Yes	Yes	No	No	No	No	Yes	No	Yes	Yes	No	No	No	no strain lines	no strain lines	No	No	No	No	No	medium porosity	large voids	No	No	little	medium freq	Continuous	low freq	δ phase	No
2134	spear	heat-treated	Yes	7	dual	sorted	Yes	No	No	No	No	No	Yes	No	No	Yes	Yes	No	Yes	low frequency	Uni-directional	Yes	No	No	No	Yes	medium porosity	large voids	No	No	little	high freq	δ phase	high freq	Continuous	No
2137	spear	as-cast / cold-worked	No	no grains	no grains	no grains	No	No	No	No	No	No	No	No	No	No	No	No	Yes	medium frequency	Multi-directional	Yes	No	Yes	No	Yes	high porosity	large voids	No	No	No	medium freq	δ phase	low freq	Continuous	No
2138a	spear	heat-treated	Yes	6	dual	variable	Yes	Yes	No	No	Yes	No	Yes	Yes	Yes	Yes	Yes	No	Yes	high frequency	Multi-directional	Yes	No	Yes	Yes	Yes	medium porosity	large voids	No	No	little	medium freq	Continuous	high freq	Continuous	No
2138b	sword	heat-treated	Yes	7	dual	sorted	Yes	No	No	No	Yes	No	Yes	Yes	Yes	Yes	Yes	No	Yes	medium frequency	Multi-directional	No	No	No	No	No	high porosity	large voids	No	No	No	high freq	δ phase	medium freq	δ phase	No
2165	sword	heat-treated	Yes	6	dual	variable	Yes	Yes	No	No	No	No	Yes	No	Yes	Yes	No	No	Yes	low frequency	Multi-directional	No	No	No	Yes	No	high porosity	large voids	No	No	little	low freq	Continuous	low freq	Continuous	No
2166	sword	heat-treated	Yes	1	dual	sorted	Yes	No	No	No	No	No	Yes	No	No	Yes	No	No	Yes	medium frequency	Multi-directional	No	No	No	No	No	high porosity	large voids	No	No	little	low freq	Continuous	low freq	Continuous	No
2181	sickle	heat-treated	Yes	5	singular	sorted	No	Yes	Yes	No	Yes	No	Yes	Yes	No	Yes	No	No	Yes	high frequency	Multi-directional	No	No	No	No	No	little porosity	small voids	Yes	No	highly	high freq	grain boundaries	low freq	Continuous	No
2214	spear	heat-treated	Yes	8	dual	variable	Yes	Yes	No	No	No	No	No	No	Yes	Yes	Yes	No	Yes	medium frequency	Multi-directional	Yes	No	Yes	Yes	Yes	high porosity	large voids	No	No	little	high freq	δ phase	high freq	δ phase	No
2216	spear	heat-treated	Yes	8	dual	sorted	Yes	Yes	Yes	No	Yes	No	Yes	Yes	Yes	Yes	Yes	No	Yes	medium frequency	Multi-directional	Yes	No	No	No	No	little porosity	small voids	No	No	little	medium freq	δ phase	high freq	Continuous	No
2233	spear	heat-treated	Yes	7	singular	sorted	Yes	Yes	No	No	No	No	Yes	Yes	Yes	Yes	No	No	Yes	high frequency	Multi-directional	No	No	No	No	No	little porosity	small voids	No	No	highly	high freq	δ phase	high freq	Continuous	No
2247	sickle	as-cast / cold-worked	No	no grains	no grains	no grains	No	No	No	No	No	No	No	No	No	No	Yes	No	Yes	medium frequency	Multi-directional	Yes	Yes	Yes	No	Yes	little porosity	small voids	No	No	highly	high freq	Continuous	high freq	Continuous	No
2307	spear	as-cast / cold-worked	No	no grains	no grains	no grains	No	No	No	No	No	No	No	No	No	No	No	No	No	no strain lines	no strain lines	Yes	No	Yes	No	Yes	medium porosity	small voids	No	No	No	high freq	δ phase	low freq	Continuous	No
2484	sickle	heat-treated	Yes	4	singular	well sorted	Yes	Yes	No	No	No	No	Yes	No	No	No	No	No	Yes	low frequency	Uni-directional	No	No	No	No	No	little porosity	small voids	No	No	little	medium freq	Continuous	high freq	Continuous	No
2489	sword	heat-treated	Yes	4	singular	well sorted	Yes	Yes	No	No	Yes	No	Yes	Yes	No	No	No	No	Yes	high frequency	Multi-directional	No	No	No	No	No	medium porosity	large voids	No	No	little	medium freq	Continuous	high freq	grain boundaries	No
2490	sword	as-cast / cold-worked	No	no grains	no grains	no grains	No	No	No	No	No	No	No	No	No	No	No	No	Yes	medium frequency	Multi-directional	Yes	Yes	Yes	Yes	Yes	medium porosity	large voids	Yes	No	little	medium freq	δ phase	low freq	δ phase	No
27272	sword	heat-treated	Yes	7	singular	well sorted	Yes	Yes	No	No	Yes	No	Yes	Yes	No	No	No	No	Yes	high frequency	Multi-directional	No	No	No	No	No	no porosity	no porosity	No	No	little	medium freq	grain boundaries	medium freq	Continuous	No
2883	sword	as-cast / cold-worked	No	no grains	no grains	no grains	No	No	No	No	No	No	No	No	No	No	No	No	Yes	high frequency	Multi-directional	Yes	Yes	Yes	No	Yes	high porosity	large voids	No	No	highly	high freq	Continuous	medium freq	Continuous	No
2892	spear	heat-treated	Yes	8	dual	variable	Yes	No	No	Yes	Yes	No	Yes	Yes	No	Yes	No	No	Yes	medium frequency	Uni-directional	Yes	No	Yes	No	Yes	little porosity	small voids	No	No	highly	high freq	Continuous	medium freq	δ phase	No
2896	spear	as-cast / cold-worked	No	no grains	no grains	no grains	No	No	No	No	No	No	No	No	No	No	No	No	No	no strain lines	no strain lines	Yes	No	Yes	No	Yes	high porosity	large voids	No	No	No	high freq	Continuous	low freq	Continuous	No
2898	spear	heat-treated	Yes	8	singular	sorted	Yes	No	No	No	No	Yes	Yes	No	No	Yes	No	Yes	Yes	low frequency	Uni-directional	No	No	No	No	No	no porosity	no porosity	No	No	little	medium freq	Continuous	high freq	Continuous	No
2926	axe	heat-treated	Yes	5	singular	sorted	No	No	Yes	No	Yes	No	Yes	Yes	No	Yes	No	No	Yes	high frequency	Multi-directional	No	No	No	No	No	little porosity	small voids	No	No	little	high freq	δ phase	medium freq	δ phase	No
2936	axe	heat-treated	Yes	8	singular	sorted	No	No	No	No	Yes	No	Yes	Yes	No	Yes	No	No	Yes	high frequency	Multi-directional	No	Yes	No	No	No	little porosity	small voids	No	No	highly	high freq	δ phase	low freq	Continuous	No
3121	sword	heat-treated	Yes	8	dual	sorted	Yes	Yes	No	No	No	No	Yes	Yes	Yes	Yes	Yes	No	Yes	high frequency	Multi-directional	No	No	No	No	No	no porosity	no porosity	No	No	No	medium freq	δ phase	medium freq	Continuous	No
3222	spear	heat-treated	Yes	8	singular	sorted	Yes	Yes	No	No	Yes	No	Yes	Yes	Yes	Yes	No	No	Yes	high frequency	Multi-directional	No	No	No	No	No	little porosity	large voids	No	No	little	medium freq	δ phase	medium freq	δ phase	No
3250	axe	as-cast / cold-worked	No	no grains	no grains	no grains	No	No	No	No	No	No	No	No	No	No	No	No	Yes	medium frequency	Uni-directional	Yes	No	Yes	No	Yes	high porosity	small voids	No	No	No	high freq	δ phase	medium freq	Continuous	No
3252	axe	heat-treated	Yes	5	singular	sorted	No	No	Yes	No	Yes	No	Yes	Yes	No	No	No	No	Yes	high frequency	Multi-directional	No	No	No	No	No	no porosity	no porosity	No	No	highly	high freq	Continuous	medium freq	Continuous	No
3310	axe	heat-treated	Yes	8	singular	sorted	No	Yes	Yes	No	Yes	No	Yes	Yes	Yes	Yes	No	No	Yes	high frequency	Multi-directional	No	No	No	No	No	no porosity	no porosity	No	No	highly	high freq	Continuous	high freq	Continuous	No
3313	axe	heat-treated	Yes	6	singular	sorted	Yes	Yes	No	No	Yes	No	Yes	Yes	Yes	Yes	No	No	Yes	high frequency	Multi-directional	No	No	No	No	No	little porosity	small voids	No	No	highly	medium freq	δ phase	high freq	δ phase	No
3406	sword	heat-treated	Yes	6	singular	sorted	Yes	Yes	Yes	No	Yes	No	Yes	Yes	No	Yes	No	No	Yes	high frequency	Multi-directional	No	No	No	No	No	medium porosity	large voids	No	No	highly	medium freq	Continuous	high freq	Continuous	No
3410-1	spear	heat-treated	Yes	7	singular	sorted	No	Yes	Yes	No	Yes	No	Yes	Yes	No	Yes	No	No	Yes	high frequency	Multi-directional	No	No	No	No	No	medium porosity	large voids	Yes	No	highly	high freq	Continuous	low freq	Continuous	No
3412	spear	heat-treated	Yes	3	singular	sorted	Yes	No	Yes	No	Yes	Yes	Yes	Yes	No	No	No	No	Yes	high frequency	Multi-directional	No	No	No	No	No	medium porosity	small voids	No	No	little	low freq	Continuous	medium freq	Continuous	No
3418	sickle	heat-treated	Yes	5	singular	sorted	Yes	No	No	No	No	Yes	Yes	Yes	Yes	No	No	Yes	No	high frequency	Multi-directional	No	No	No	No	No	medium porosity	small voids	No	No	little	medium freq	Continuous	medium freq	Continuous	No
3426	sickle	as-cast / cold-worked	No	no grains	no grains	no grains	No	No	No	No	No	No	No	No	No	No	No	No	Yes	medium frequency	Multi-directional	Yes	Yes	Yes	No	Yes	little porosity	small voids	No	No	No	high freq	Continuous	high freq	Continuous	No
3453	axe	heat-treated	Yes	6	dual	sorted	Yes	Yes	Yes	No	Yes	No	Yes	Yes	No	Yes	No	No	Yes	high frequency	Multi-directional	No	No	No	No	No	little porosity	small voids	No	No	highly	medium freq	Continuous	high freq	Continuous	No
3513	sword	heat-treated	Yes	no grains	singular	sorted	No	Yes	No	No	No	No	No	No	Yes	Yes	Yes	No	Yes	medium frequency	Multi-directional	Yes	No	Yes	No	Yes	medium porosity	large voids	No	No	little	medium freq	δ phase	high freq	Continuous	No
3515	sword	heat-treated	Yes	7	dual	sorted	Yes	No	No	No	No	No	Yes	Yes	Yes	Yes	Yes	No	Yes	medium frequency	Multi-directional	Yes	No	Yes	No	Yes	medium porosity	small voids	No	No	highly	high freq	δ phase	high freq	δ phase	No
3543	spear	heat-treated	Yes	6	singular	sorted	Yes	No	No	No	No	No	Yes	No	No	No	No	No	Yes	medium frequency	Multi-directional	No	No	No	No	No	high porosity	large voids	No	No	little	high freq	δ phase	high freq	δ phase	No
3548	spear	as-cast / cold-worked	No	no grains	no grains	no grains	No	No	No	No	No	No	No	No	No	No	No	No	Yes	high frequency	Multi-directional	Yes	No	Yes	No	Yes	little porosity	small voids	No	No	No	medium freq	δ phase	low freq	Continuous	No
3683	sword	heat-treated	Yes	8	singular	well sorted	Yes	Yes	Yes	No	No	No	Yes	Yes	No	Yes	No	No	Yes	high frequency	Multi-directional	No	No	No	No	No	no porosity	no porosity	No	No	highly	high freq	Continuous	high freq	Continuous	No
3923	sword	heat-treated	Yes	5	singular	sorted	No	No	No	No	No	Yes	No	No	No	Yes	No	Yes	Yes	medium frequency	Uni-directional	No	No	No	No	No	medium porosity	small voids	No	Yes	little	high freq	Continuous	medium freq	Continuous	No
3925	sword	heat-treated	Yes	7	dual	sorted	Yes	No	No	No	No	No	Yes	No	Yes	Yes	No	No	Yes	low frequency	Uni-directional	No	No	No	No	No	medium porosity	large voids	No	No	little	medium freq	Continuous	low freq	δ phase	No
3926	sword	heat-treated	Yes	6	singular	sorted	Yes	No	No	No	No	No	Yes	No	Yes	Yes	No	Yes	No	low frequency	Uni-directional	No	No	No	No	No	little porosity	small voids	No	No	highly	high freq	Continuous	low freq	Continuous	No
3927 1/2 & 2/2	sword	heat-treated	Yes	7	dual	sorted	Yes	No	No	No	No	No	Yes	Yes	Yes	Yes	Yes	No	Yes	high frequency	Multi-directional	Yes	No	Yes	No	Yes	high porosity	large voids	Yes	Yes	highly	high freq	δ phase	high freq	δ phase	No
3928	sword	as-cast / cold-worked	No	no grains	no grains	no grains	No	No	No	No	No	No	No	No	No	No	No	No	Yes	high frequency	Multi-directional	Yes	No	Yes	No	Yes	high porosity	large voids	No	No	No	medium freq	δ phase	medium freq	δ phase	No
3929	sword	heat-treated	Yes	7	singular	sorted	Yes	No	No	No	No	Yes	Yes	No	No	Yes	No	Yes	No	no strain lines	no strain lines	No	No	No	No	No	little porosity	small voids	No	No	highly	medium freq	Continuous	low freq	Continuous	No
3939	spear	heat-treated	Yes	5	singular	sorted	Yes	No	No	No	No	No	Yes	No	No	No	No	No	No	no strain lines	no strain lines	No	No	No	No	No	high porosity	large voids	No	No	highly	medium freq	Continuous	low freq	Continuous	No
3943	spear	as-cast / cold-worked	No	no grains	no grains	no grains	No	No	No	No	No	No	No	No	No	No	No	No	Yes	low frequency	Multi-directional	No	No	Yes	No	Yes	little porosity	small voids	No	No	No	high freq	δ phase	medium freq	δ phase	No
3944	spear	heat-treated	Yes	7	singular	sorted	Yes	No	No	No	No	No	Yes	No	Yes	No	No	No	No	no strain lines	no strain lines	No	No	No	No	No	little porosity	small voids	No	No	little	medium freq	Continuous	low freq	grain boundaries	No
3945	spear	as-cast / cold-worked	No	no grains	no grains	no grains	No	No	No	No	No	No	No	No	No	No	No	No	No	no strain lines	no strain lines	Yes	No	No	Yes	Yes	high porosity	large voids	No	No	No	medium freq	dentrite boundaries	high freq	δ phase	No
3947	spear	as-cast / cold-worked	No	no grains	no grains	no grains	No	No	No	No	No	No	No	No	No	No	No	No	No	no strain lines	no strain lines	Yes	No	Yes	No	Yes	high porosity	small voids	No	No	No	high freq	δ phase	low freq	Continuous	No
4/725	spear	heat-treated	Yes	8	dual	sorted	Yes	No	No	No	No	No	Yes	No	Yes	Yes	No	No	Yes	low frequency	Uni-directional	No	No	No	No	No	little porosity	small voids	No	No	little	medium freq	δ phase	medium freq	Continuous	No
45777	sword	heat-treated	Yes	3	singular	sorted	Yes	No	No	No	No	No	Yes	No	No	No	No	No	No	no strain lines	no strain lines	No	No	No	No	No	no porosity	no porosity	No	No	No	low freq	grain boundaries	medium freq	Continuous	No
6/153	spear	heat-treated	Yes	4	dual	variable	Yes	Yes	No	No	Yes	No	Yes	Yes	No	No	No	No	Yes	high frequency	Multi-directional	No	No	No	No	No	no porosity	no porosity	No	No	highly	medium freq	Continuous	low freq	Continuous	No
6142	spear	heat-treated	Yes	7	singular	sorted	Yes	Yes	No	No	No	No	Yes	Yes	No	No	No	No	Yes	medium frequency	Multi-directional	No	No	No	No	No	no porosity	no porosity	No	No	highly	high freq	Continuous	low freq	Continuous	No
6162	spear	as-cast / cold-worked	No	no grains	no grains	no grains	No	No	No	No	No	No	No	No	No	No	No	No	No	no strain lines	no strain lines	Yes	No	Yes	No	Yes	medium porosity	small voids	No	No	No	medium freq	δ phase	low freq	Continuous	No
6163	sword	heat-treated	Yes	6	singular	well sorted	No	Yes	Yes	No	Yes	No	Yes	Yes	No	No	No	No	Yes	high frequency	Multi-directional	No	No	No	No	No	little porosity	small voids	No	No	highly	high freq	Continuous	low freq	Continuous	No
6164	sword	as-cast / cold-worked	No	no grains	no grains	no grains	No	No	No	No	No	No	No	No	No	No	No	No	Yes	medium frequency	Multi-directional	Yes	Yes	Yes	No	Yes	little porosity	small voids	No	No	little	medium freq	δ phase	low freq	Continuous	No
700	sword	heat-treated	Yes	6	singular	sorted	Yes	Yes	No	No	No	No	Yes	No	Yes	No	No	No	Yes	low frequency	Multi-directional	No	No	No	No	No	little porosity	small voids	No	No	little	high freq	δ phase	medium freq	Continuous	No
8050	spear	heat-treated	Yes	8	singular	sorted	Yes	Yes	No	No	No	No	Yes	Yes	No	Yes	No	No	Yes	low frequency	Uni-directional	No	No	No	No	No	little porosity	small voids	No	No	little	low freq	Continuous	high freq	Continuous	No
8051	sickle	as-cast / cold-worked	No	no grains	no grains	no grains	No	No	No	No	No	No	No	No	No	No	No	No	Yes	high frequency	Multi-directional	Yes	No	Yes	No	Yes	medium porosity	small voids	No	No	No	medium freq	δ phase	low freq	δ phase	No
8052	sickle	as-cast / cold-worked	No	no grains	no grains	no grains	No	No	No	No	No	No	No	No	No	No	No	No	Yes	low frequency	Uni-directional	Yes	No	No	No	Yes	little porosity	large voids	No	No	No	medium freq	δ phase	medium freq	Continuous	No
869/AP1144	sickle	as-cast / cold-worked	No	no grains	no grains	no grains	No	No	No	No	No	No	No	No	No	No	No	No	Yes	low frequency	Uni-directional	Yes	Yes	No	Yes	No	no porosity	no porosity	Yes	No	little	low freq	grain boundaries	high freq	grain boundaries	No
876	spear	heat-treated	Yes	8	singular	sorted	Yes	Yes	No	No	Yes	No	Yes	Yes	No	Yes	No	No	Yes	high frequency	Multi-directional	No	No	No	No	No	little porosity	small voids	No	No	little	medium freq	Continuous	low freq	δ phase	No
893	spear	as-cast / cold-worked	No	no grains	no grains	no grains	No	No	No	No	No	No	No	No	No	No	No	No	Yes	high frequency	Multi-directional	Yes	No	No	No	Yes	little porosity	small voids	No	No	No	high freq	δ phase	medium freq	δ phase	No
896	axe	heat-treated	Yes	6	dual	variable	Yes	Yes	Yes	No	Yes	No	Yes	Yes	No	Yes	No	No	Yes	medium frequency	Uni-directional	No	No	No	No	No	high porosity	large voids	No	No	little	medium freq	δ phase	high freq	Continuous	No
A2969	sword	heat-treated	Yes	8	singular	well sorted	No	Yes	Yes	No	Yes	No	Yes	Yes	Yes	Yes	No	No	Yes	high frequency	Multi-directional	No	No	No	No	No	medium porosity	large voids	No	No	little	high freq	δ phase	low freq	δ phase	No
A2994	sword	heat-treated	Yes	8	singular	well sorted	Yes	Yes	No	No	No	No	Yes	No	No	Yes	No	No	Yes	medium frequency	Uni-directional	No	No	No	No	No	no porosity	no porosity	No	No	highly	medium freq	Continuous	low freq	δ phase	No
A322	sword	heat-treated	Yes	7	singular	sorted	Yes	Yes	No	No	Yes	No	Yes	Yes	Yes	No	No	No	Yes	high frequency	Multi-directional	No	No	No	No	No	little porosity	small voids	No	No	highly	medium freq	Continuous	medium freq	δ phase	No
A5282	spear	heat-treated	Yes	8	singular	well sorted	Yes	Yes	No	No	No	No	Yes	No	Yes	Yes	No	No	Yes	medium frequency	Multi-directional	No	No	No	No	No	medium porosity	small voids	No	No	little	high freq	δ phase	low freq	δ phase	No
AP10398	sickle	as-cast / cold-worked	No	no grains	no grains	no grains	No	No	No	No	No	No	No	No	No	No	No	No	Yes	medium frequency	Uni-directional	Yes	Yes	Yes	No	Yes	little porosity	small voids	No	No	little	high freq	Continuous	high freq	Continuous	No
AP10399	sickle	heat-treated	Yes	7	singular	sorted	Yes	Yes	Yes	No	Yes	No	Yes	Yes	Yes	Yes	No	No	Yes	high frequency	Multi-directional	No	No	No	No	No	little porosity	small voids	No	No	little	high freq	δ phase	high freq	Continuous	No
AP10415	sickle	as-cast / cold-worked	No	no grains	no grains	no grains	No	No	No	No	No	No	No	No	No	No	No	No	Yes	low frequency	Multi-directional	Yes	No	Yes	No	Yes	medium porosity	small voids	No	No	No	medium freq	δ phase	medium freq	Continuous	No
AP10416	sickle	heat-treated	Yes	8	singular	sorted	Yes	Yes	No	No	No	No	Yes	No	No	Yes	No	No	Yes	low frequency	Uni-directional	No	No	No	No	No	little porosity	small voids	No	No	little	medium freq	δ phase	high freq	Continuous	No
AP10473	sword	heat-treated	Yes	6	singular	sorted	Yes	No	No	No	No	No	Yes	No	Yes	Yes	No	No	Yes	low frequency	Uni-directional	Yes	No	No	No	Yes	high porosity	large voids	No	No	little	high freq	δ phase	medium freq	Continuous	No
AP10476	sword	as-cast / cold-worked	No	no grains	no grains	no grains	No	No	No	No	No	No	No	No	No	No	No	No	Yes	high frequency	Multi-directional	Yes	No	Yes	No	Yes	little porosity	small voids	No	No	No	medium freq	Continuous	low freq	Continuous	No
AP10477	sword	heat-treated	Yes	7	singular	well sorted	Yes	No	No	No	No	No	No	No	Yes	Yes	No	No	Yes	medium frequency	Uni-directional	Yes	No	No	No	Yes	high porosity	large voids	No	No	No	high freq	δ phase	high freq	Continuous	No
AP10482	sword	heat-treated	Yes	6	singular	sorted	Yes	No	No	No	No	No	No	No	Yes	Yes	Yes	No	Yes	medium frequency	Uni-directional	Yes	No	No	Yes	Yes	little porosity	large voids	No	No	highly	medium freq	δ phase	low freq	Continuous	No
AP10483	sword	heat-treated	Yes	7	singular	sorted	Yes	Yes	No	No	No	No	Yes	Yes	Yes	Yes	No	No	Yes	medium frequency	Multi-directional	No	No	No	No	No	medium porosity	large voids	No	No	little	high freq	Continuous	medium freq	Continuous	No
AP10614	spear	as-cast / cold-worked	No	no grains	no grains	no grains	No	No	No	No	No	No	No	No	No	No	No	No	Yes	high frequency	Uni-directional	Yes	Yes	Yes	No	Yes	little porosity	small voids	No	No	little	medium freq	δ phase	medium freq	Continuous	No
AP10617	spear	heat-treated	Yes	8	singular	sorted	Yes	Yes	No	No	No	No	Yes	No	Yes	Yes	No	No	Yes	low frequency	Uni-directional	No	No	No	No	No	little porosity	small voids	No	No	little	medium freq	δ phase	low freq	δ phase	No
AP10618	spear	heat-treated	Yes	no grains	no grains	8	No	Yes	No	No	No	No	No	No	No	No	No	No	No	no strain lines	no strain lines	Yes	Yes	Yes	No	Yes	medium porosity	small voids	No	No	little	high freq	δ phase	low freq	Continuous	No
AP10623	spear	heat-treated	Yes	7	dual	variable	Yes	No	No	Yes	No	No	Yes	No	No	Yes	No	No	Yes	medium frequency	Multi-directional	Yes	No	No	Yes	Yes	high porosity	large voids	No	No	little	medium freq	δ phase	high freq	Continuous	No
AP10627	spear	as-cast / cold-worked	No	no grains	no grains	no grains	No	No	No	No	No	No	No	No	No	No	No	No	Yes	high frequency	Multi-directional	Yes	No	Yes	Yes	Yes	little porosity	small voids	No	No	No	medium freq	Continuous	low freq	Continuous	No
AP10634	axe	heat-treated	Yes	4	singular	sorted	No	No	Yes	No	Yes	No	Yes	Yes	No	No	No	No	Yes	high frequency	Multi-directional	No	No	No	No	No	medium porosity	small voids	No	No	highly	medium freq	Continuous	high freq	Continuous	No
AP10636	axe	heat-treated	Yes	7	singular	sorted	Yes	No	No	No	No	No	Yes	No	No	Yes	No	No	Yes	medium frequency	Multi-directional	No	No	No	No	No	little porosity	large voids	Yes	No	highly	medium freq	Continuous	high freq	Continuous	No
AP10638	axe	heat-treated	Yes	5	singular	sorted	Yes	No	No	No	No	Yes	Yes	Yes	No	No	No	Yes	No	no strain lines	no strain lines	No	No	No	No	No	little porosity	small voids	No	No	highly	medium freq	Continuous	high freq	Continuous	No
AP10650	axe	heat-treated	Yes	6	singular	sorted	Yes	No	No	No	No	No	Yes	No	No	Yes	No	No	No	low frequency	Multi-directional	No	No	No	No	No	medium porosity	small voids	No	No	little	medium freq	grain boundaries	medium freq	grain boundaries	No
AP1163	sword	heat-treated	Yes	6	singular	sorted	Yes	Yes	No	No	No	No	Yes	No	Yes	Yes	No	No	Yes	low frequency	Uni-directional	No	No	No	No	No	high porosity	large voids	No	No	No	medium freq	δ phase	low freq	δ phase	No
AP1177	sword	heat-treated	Yes	7	dual	variable	Yes	Yes	Yes	No	Yes	No	Yes	Yes	Yes	Yes	No	No	Yes	high frequency	Multi-directional	No	No	No	No	No	high porosity	large voids	No	No	little	medium freq	Continuous	medium freq	Continuous	No
AP1282	sickle	heat-treated	Yes	7	singular	sorted	Yes	Yes	No	No	No	Yes	Yes	No	No	Yes	No	Yes	Yes	medium frequency	Multi-directional	No	No	No	No	No	medium porosity	large voids	No	No	little	high freq	δ phase	medium freq	δ phase	No
AP1283	sickle	as-cast / cold-worked	No	no grains	no grains	no grains	No	No	No	No	No	No	No	No	No	No	No	No	Yes	low frequency	Multi-directional	Yes	Yes	Yes	No	Yes	little porosity	small voids	Yes	No	highly	high freq	δ phase	high freq	δ phase	No
AP1293	spear	heat-treated	Yes	8	singular	sorted	No	Yes	No	No	Yes	No	Yes	Yes	Yes	Yes	No	No	Yes	high frequency	Multi-directional	No	No	No	No	No	little porosity	small voids	No	No	No	medium freq	δ phase	medium freq	δ phase	No
AP1296	spear	heat-treated	Yes	8	dual	sorted	Yes	Yes	No	No	Yes	No	Yes	Yes	Yes	Yes	No	No	Yes	high frequency	Multi-directional	No	No	No	No	No	little porosity	small voids	Yes	No	little	medium freq	δ phase	medium freq	δ phase	No
AP1297	spear	heat-treated	Yes	8	singular	sorted	Yes	Yes	Yes	No	Yes	No	Yes	Yes	Yes	Yes	No	No	Yes	low frequency	Multi-directional	No	No	No	No	No	medium porosity	small voids	Yes	No	highly	high freq	Continuous	medium freq	δ phase	No
AP1300	sword	as-cast / cold-worked	No	no grains	no grains	no grains	No	No	No	No	No	No	No	No	No	No	No	No	Yes	low frequency	Uni-directional	Yes	No	Yes	Yes	Yes	high porosity	large voids	No	No	No	medium freq	δ phase	low freq	Continuous	No
AP3183	spear	heat-treated	Yes	6	singular	sorted	Yes	No	No	No	No	No	Yes	No	Yes	No	No	No	Yes	medium frequency	Multi-directional	Yes	No	No	Yes	Yes	medium porosity	large voids	No	No	little	high freq	grain boundaries	medium freq	Continuous	No
AP3184	spear	as-cast / cold-worked	No	no grains	no grains	no grains	No	No	No	No	No	No	No	No	No	No	No	No	Yes	high frequency	Multi-directional	Yes	No	Yes	No	Yes	little porosity	small voids	No	No	highly	high freq	δ phase	medium freq	δ phase	No
AP3187	spear	heat-treated	Yes	8	dual	sorted	Yes	Yes	No	No	No	No	Yes	Yes	Yes	Yes	Yes	No	Yes	medium frequency	Multi-directional	No	No	No	No	No	little porosity	small voids	No	No	little	medium freq	δ phase	medium freq	δ phase	No
AP3188	spear	heat-treated	Yes	8	singular	sorted	No	Yes	Yes	No	Yes	No	No	No	Yes	Yes	No	No	Yes	medium frequency	Multi-directional	Yes	Yes	Yes	No	Yes	little porosity	small voids	Yes	No	highly	medium freq	δ phase	low freq	δ phase	No
AP3189	spear	heat-treated	Yes	5	dual	sorted	Yes	Yes	No	No	No	No	Yes	No	Yes	Yes	Yes	Yes	No	no strain lines	no strain lines	No	No	No	No	No	little porosity	large voids	No	No	highly	high freq	Continuous	medium freq	δ phase	No
AP3190	spear	as-cast / cold-worked	No	2	no grains	no grains	No	No	No	No	No	No	No	No	No	No	No	No	No	no strain lines	no strain lines	Yes	No	No	Yes	Yes	high porosity	large voids	No	No	No	high freq	Continuous	medium freq	δ phase	No
AP3198	sword	heat-treated	Yes	4	dual	sorted	No	No	Yes	No	Yes	No	Yes	Yes	No	No	No	Yes	Yes	high frequency	Multi-directional	No	No	No	No	No	little porosity	small voids	No	No	little	medium freq	Continuous	low freq	Continuous	No
AP3199	sword	heat-treated	Yes	6	dual	sorted	Yes	No	No	No	No	No	Yes	No	Yes	Yes	No	Yes	No	no strain lines	no strain lines	No	No	No	No	No	little porosity	small voids	No	No	little	medium freq	Continuous	medium freq	Continuous	No
AP3200	sword	heat-treated	Yes	7	singular	sorted	Yes	No	No	No	No	No	Yes	No	No	Yes	No	No	Yes	low frequency	Uni-directional	No	No	No	No	No	little porosity	small voids	No	No	little	high freq	Continuous	medium freq	δ phase	No
AP3246	sword	as-cast / cold-worked	No	no grains	no grains	no grains	No	No	No	No	No	No	No	No	No	No	Yes	No	Yes	medium frequency	Multi-directional	Yes	Yes	Yes	Yes	Yes	high porosity	large voids	No	No	highly	high freq	δ phase	low freq	Continuous	No
AP3367	sword	heat-treated	Yes	6	singular	variable	No	No	Yes	No	Yes	No	No	No	Yes	No	No	No	Yes	medium frequency	Multi-directional	Yes	Yes	Yes	No	No	no porosity	no porosity	No	No	highly	medium freq	Continuous	medium freq	Continuous	No
AP3369	sword	as-cast / cold-worked	No	no grains	no grains	no grains	No	No	No	No	No	No	No	No	No	No	Yes	No	Yes	low frequency	Uni-directional	Yes	No	Yes	No	Yes	high porosity	large voids	No	No	No	high freq	δ phase	high freq	Continuous	No
AP3370	sword	heat-treated	Yes	6	singular	sorted	Yes	No	No	No	No	No	Yes	No	No	No	No	No	No	no strain lines	no strain lines	No	No	No	No	No	little porosity	small voids	No	No	highly	high freq	Continuous	medium freq	Continuous	No
AP3372	sword	as-cast / cold-worked	No	no grains	no grains	no grains	No	No	No	No	No	No	No	No	No	No	No	No	Yes	medium frequency	Multi-directional	Yes	Yes	Yes	No	Yes	little porosity	small voids	Yes	No	highly	medium freq	δ phase	low freq	Continuous	No
AP3373	sword	as-cast / cold-worked	No	no grains	no grains	no grains	No	No	No	No	No	No	No	No	No	No	No	No	Yes	low frequency	Multi-directional	Yes	Yes	No	No	Yes	little porosity	small voids	No	No	highly	high freq	Continuous	high freq	Continuous	No
IND JIJA	sword	heat-treated	Yes	8	singular	well sorted	Yes	Yes	No	No	No	No	Yes	No	Yes	Yes	No	No	Yes	low frequency	Multi-directional	No	No	No	No	No	medium porosity	small voids	No	No	little	medium freq	grain boundaries	low freq	δ phase	No
NN1	sickle	as-cast / cold-worked	No	no grains	no grains	no grains	No	No	No	No	No	No	No	No	No	No	No	No	Yes	medium frequency	Multi-directional	Yes	No	No	No	Yes	little porosity	small voids	No	No	little	high freq	δ phase	high freq	Continuous	No
NN2/1547.ii	axe	heat-treated	Yes	7	dual	sorted	Yes	No	No	No	Yes	Yes	Yes	Yes	Yes	Yes	Yes	No	Yes	medium frequency	Multi-directional	No	No	No	No	No	little porosity	small voids	No	No	little	medium freq	δ phase	high freq	δ phase	No
P069	spear	as-cast / cold-worked	No	no grains	no grains	no grains	No	No	No	No	No	No	No	No	No	No	No	No	Yes	medium frequency	Multi-directional	Yes	No	Yes	No	Yes	high porosity	large voids	No	No	No	low freq	δ phase	high freq	α phase	No
P1034	sword	heat-treated	Yes	6	singular	sorted	Yes	Yes	Yes	No	Yes	No	No	No	Yes	No	No	No	Yes	high frequency	Multi-directional	No	No	No	No	No	high porosity	small voids	No	No	little	high freq	Continuous	medium freq	Continuous	No
P1380	spear	as-cast / cold-worked	No	no grains	no grains	no grains	No	No	No	No	No	No	No	No	No	No	No	No	Yes	low frequency	Multi-directional	Yes	No	Yes	No	Yes	medium porosity	small voids	No	No	No	medium freq	δ phase	low freq	δ phase	No
P2639	spear	as-cast / cold-worked	No	no grains	no grains	no grains	No	No	No	No	No	No	No	No	No	No	No	No	Yes	medium frequency	Multi-directional	Yes	No	Yes	Yes	Yes	medium porosity	large voids	No	No	No	low freq	δ phase	low freq	Continuous	No
P2640	sword	heat-treated	Yes	8	singular	well sorted	No	Yes	Yes	No	Yes	No	Yes	Yes	No	Yes	No	No	Yes	medium frequency	Multi-directional	No	No	No	No	No	little porosity	small voids	No	No	little	medium freq	Discontinuous	medium freq	δ phase	No
P341 Blade & Hilt	sword	heat-treated	Yes	5	dual	sorted	Yes	Yes	Yes	No	Yes	No	Yes	Yes	Yes	No	No	No	Yes	high frequency	Multi-directional	No	No	No	No	No	high porosity	large voids	Yes	No	highly	high freq	Continuous	medium freq	Continuous	No
P342	sword	heat-treated	Yes	6	dual	sorted	Yes	No	No	No	No	Yes	Yes	Yes	No	Yes	No	Yes	No	medium frequency	Multi-directional	No	No	No	No	No	high porosity	large voids	No	No	little	high freq	δ phase	low freq	Continuous	No
P349	spear	heat-treated	Yes	7	singular	sorted	Yes	No	No	No	No	No	Yes	No	Yes	Yes	No	No	Yes	low frequency	Uni-directional	No	No	No	No	No	high porosity	large voids	No	No	little	low freq	δ phase	low freq	δ phase	No
P392	spear	heat-treated	Yes	6	dual	variable	No	Yes	Yes	No	Yes	No	Yes	Yes	Yes	No	No	No	Yes	high frequency	Multi-directional	No	No	No	No	No	medium porosity	large voids	No	No	highly	high freq	Continuous	low freq	Continuous	No
P464	sword	as-cast / cold-worked	Yes	8	no grains	no grains	No	Yes	No	No	No	No	No	No	No	No	No	No	Yes	high frequency	Multi-directional	Yes	Yes	Yes	No	Yes	high porosity	large voids	No	No	little	high freq	δ phase	medium freq	δ phase	No
P465	sword	heat-treated	Yes	7	dual	sorted	Yes	Yes	No	No	No	No	Yes	No	No	No	No	No	Yes	medium frequency	Multi-directional	No	No	No	No	No	medium porosity	small voids	No	No	highly	high freq	Continuous	medium freq	Continuous	No
P466	sword	heat-treated	Yes	8	dual	sorted	Yes	No	No	No	Yes	No	Yes	Yes	Yes	Yes	Yes	No	Yes	medium frequency	Multi-directional	No	No	No	No	No	medium porosity	small voids	No	No	highly	high freq	δ phase	medium freq	δ phase	No
P468	sword	heat-treated	Yes	8	dual	sorted	Yes	No	No	No	No	No	Yes	No	Yes	Yes	No	No	Yes	low frequency	Uni-directional	No	No	No	No	No	little porosity	small voids	No	No	No	medium freq	δ phase	low freq	δ phase	No
P469	sword	heat-treated	Yes	4	singular	sorted	Yes	No	No	No	No	No	Yes	No	No	No	No	Yes	No	no strain lines	no strain lines	No	No	No	No	No	medium porosity	small voids	No	No	little	medium freq	Continuous	medium freq	δ phase	No
P470	sword	heat-treated	Yes	8	dual	sorted	Yes	No	No	No	No	No	Yes	No	Yes	Yes	Yes	No	Yes	medium frequency	Multi-directional	Yes	No	Yes	No	Yes	medium porosity	large voids	No	No	No	medium freq	δ phase	low freq	δ phase	No
P658	sword	heat-treated	Yes	6	dual	sorted	Yes	Yes	Yes	No	Yes	No	Yes	Yes	No	No	No	No	Yes	high frequency	Multi-directional	No	No	No	No	No	medium porosity	small voids	No	No	little	high freq	Continuous	low freq	Continuous	No
P659	sword	heat-treated	Yes	3	dual	sorted	Yes	Yes	No	No	No	No	Yes	No	Yes	No	No	No	No	no strain lines	no strain lines	No	No	No	No	No	high porosity	large voids	No	No	little	high freq	Continuous	low freq	Continuous	Yes
P904	sword	heat-treated	Yes	7	singular	well sorted	Yes	Yes	Yes	No	Yes	No	Yes	Yes	No	Yes	No	No	Yes	high frequency	Multi-directional	No	No	No	No	No	medium porosity	large voids	No	No	No	medium freq	δ phase	medium freq	Continuous	No
P906	sword	heat-treated	Yes	6	singular	well sorted	No	Yes	Yes	No	Yes	No	Yes	Yes	No	Yes	No	No	Yes	high frequency	Multi-directional	No	No	No	No	No	high porosity	small voids	No	No	little	medium freq	δ phase	low freq	Continuous	No
P907	sword	heat-treated	Yes	8	singular	well sorted	Yes	Yes	No	No	No	No	Yes	No	Yes	Yes	No	No	No	no strain lines	no strain lines	No	No	No	No	No	high porosity	large voids	No	No	highly	medium freq	δ phase	high freq	δ phase	No
P908 1/2 & 2/2	spear	heat-treated	Yes	5	dual	variable	Yes	Yes	No	No	No	No	Yes	No	Yes	Yes	No	No	Yes	low frequency	Multi-directional	No	No	No	No	No	high porosity	large voids	No	No	little	high freq	Continuous	low freq	Continuous	No
SH2	spear	heat-treated	Yes	7	singular	sorted	Yes	Yes	No	No	No	No	Yes	No	Yes	Yes	No	No	Yes	low frequency	Uni-directional	No	No	No	No	No	high porosity	large voids	No	No	No	high freq	δ phase	medium freq	δ phase	No
SH3	spear	heat-treated	Yes	6	singular	sorted	No	Yes	Yes	No	Yes	No	Yes	Yes	No	Yes	No	No	Yes	high frequency	Multi-directional	No	No	No	No	No	little porosity	small voids	No	No	highly	medium freq	Continuous	high freq	Continuous	No
SH4	spear	as-cast / cold-worked	No	no grains	no grains	no grains	No	No	No	No	No	No	No	No	No	No	No	No	Yes	low frequency	Multi-directional	Yes	No	Yes	No	Yes	medium porosity	large voids	No	No	No	medium freq	δ phase	medium freq	δ phase	No
UGR100	spear	heat-treated	Yes	3	dual	sorted	Yes	No	No	No	Yes	No	Yes	No	No	No	No	No	Yes	high frequency	Multi-directional	No	No	No	No	No	medium porosity	small voids	No	No	little	medium freq	Continuous	high freq	Continuous	No
UGR102	spear	heat-treated	Yes	3	dual	sorted	Yes	Yes	No	No	No	No	Yes	No	Yes	No	No	No	Yes	low frequency	Uni-directional	No	No	No	No	No	little porosity	small voids	No	No	little	high freq	Continuous	high freq	grain boundaries	No
UGR103	spear	heat-treated	Yes	8	singular	sorted	Yes	No	No	No	No	No	Yes	No	No	Yes	No	No	No	no strain lines	no strain lines	No	No	No	No	No	medium porosity	large voids	No	No	little	medium freq	δ phase	low freq	Continuous	No
UGR94	spear	heat-treated	Yes	8	dual	sorted	Yes	Yes	No	No	Yes	No	Yes	Yes	Yes	Yes	Yes	No	Yes	high frequency	Multi-directional	Yes	No	Yes	No	Yes	little porosity	small voids	No	No	little	medium freq	δ phase	medium freq	δ phase	No
UGR95	spear	heat-treated	Yes	8	singular	sorted	Yes	Yes	No	No	No	No	Yes	No	Yes	Yes	Yes	No	Yes	high frequency	Multi-directional	Yes	No	Yes	No	Yes	high porosity	large voids	No	No	little	high freq	δ phase	low freq	Continuous	No
Chart used for grain size estimation

## Sheet: A7
Figure S7. Simple histogram for the Sn (wt%) in the whole sample showing two peaks at ca. 5 and 8 wt% Sn. We used this information to inform our discussion by introducing bronze alloy groups bellow and abve 7 wt% Sn.

## Sheet: A8
Supplementary Table S8. Model summary generated by SPSS during the CATPCA analysis including the total eigenvalues and variance (%).
Model Summary
Dimension	Cronbach's Alpha	Variance Accounted For
		Total (Eigenvalue)	% of Variance
1	0.917668	9.07917	27.5126
2	0.751651	3.68851	11.1773
Total	.950a	12.7677	38.6899
a. Total Cronbach's Alpha is based on the total Eigenvalue.
A total variance of 38% signals partial mediation
